# Supplementary material for: Methyl 4′-(4-fluoro­phen­yl)-1′-methyl-3′-nitro­methyl-2-oxospiro­[indoline-3,2′-pyrrolidine]-3′-carboxyl­ate
Source: Acta Crystallogr Sect E Struct Rep Online. 2013 Jan 23;69(Pt 2):o278. doi: 10.1107/S1600536813001578 (PMC3569805; doi:10.1107/S1600536813001578)
Supplement: Supplementary file 1 [file e-69-0o278-sup1.cif]

##############################################################################
#                                                                            #
# This CIF contains the data in a paper accepted for publication in          #
# Acta Crystallographica Section E. It conforms to the requirements of       #
# Notes for Authors for Acta Crystallographica Section E, and has been       #
# peer reviewed under the auspices of the IUCr Commission on Journals.       #
#                                                                            #
# Full details of the Crystallographic Information File format               #
# are given in the paper "The Crystallographic Information File (CIF):       #
# a New Standard Archive File for Crystallography" by S. R. Hall, F. H.      #
# Allen and I. D. Brown [Acta Cryst. (1991), A47, 655-685].                  #
#                                                                            #
# The current version of the core CIF dictionary is obtainable from          #
# ftp://ftp.iucr.org/pub/cif_core.dic.                                       #
#                                                                            #
# Software is freely available for graphical display of the structure(s)     #
# in this CIF. For information consult the CIF software page                 #
# http://www.iucr.org/resources/cif/software.                                #
#                                                                            #
# This file may be used for bona fide research purposes within the           #
# scientific community so long as proper attribution is given to the journal # 
# article from which it was obtained.                                        #
#                                                                            #
##############################################################################
data_I
_audit_creation_method     SHELXL-97
_chemical_name_systematic
;\
Methyl 4'-(4-fluorophenyl)-1'-methyl-3'-nitromethyl-2-oxospiro[indoline-3,2'-\
pyrrolidine]-3'-carboxylate
;
_chemical_name_common     ?
_chemical_formula_moiety     'C21 H20 F N3 O5'
_chemical_formula_sum     'C21 H20 F N3 O5'
_chemical_formula_iupac     'C21 H20 F N3 O5'
_chemical_formula_weight     413.40
_chemical_melting_point     ?
_symmetry_cell_setting     orthorhombic
_symmetry_space_group_name_H-M     'P n a 21'
_symmetry_space_group_name_Hall     'P 2c -2n'
loop_
    _symmetry_equiv_pos_as_xyz
    'x, y, z'
    '-x, -y, z+1/2'
    '-x+1/2, y+1/2, z+1/2'
    'x+1/2, -y+1/2, z'
_cell_length_a     8.0265(5)
_cell_length_b     25.7011(15)
_cell_length_c     9.7763(6)
_cell_angle_alpha     90.00
_cell_angle_beta     90.00
_cell_angle_gamma     90.00
_cell_volume     2016.8(2)
_cell_formula_units_Z     4
_cell_measurement_reflns_used     ?
_cell_measurement_theta_min     2.23
_cell_measurement_theta_max     28.01
_cell_measurement_temperature     293(2)
_exptl_crystal_description     block
_exptl_crystal_colour     colourless
_exptl_crystal_size_max     0.20
_exptl_crystal_size_mid     0.18
_exptl_crystal_size_min     0.18
_exptl_crystal_density_diffrn     1.362
_exptl_crystal_density_meas     ?
_exptl_crystal_density_method     'not measured'
_exptl_crystal_F_000     864
_exptl_absorpt_coefficient_mu     0.104
_exptl_absorpt_correction_type     multi-scan
_exptl_absorpt_process_details     '(SADABS; Bruker, 2004)'
_exptl_absorpt_correction_T_min     0.979
_exptl_absorpt_correction_T_max     0.981
_exptl_special_details     ?
_diffrn_ambient_temperature     293(2)
_diffrn_radiation_type     MoK\a
_diffrn_radiation_wavelength     0.71073
_diffrn_radiation_source     'fine-focus sealed tube'
_diffrn_radiation_monochromator     graphite
_diffrn_measurement_device_type     'Bruker Kappa APEXII CCD'
_diffrn_measurement_method     '\w and \f scan'
_diffrn_detector_area_resol_mean     ?
_diffrn_reflns_number     22124
_diffrn_reflns_av_R_equivalents     0.0216
_diffrn_reflns_av_sigmaI/netI     0.0124
_diffrn_reflns_theta_min     2.23
_diffrn_reflns_theta_max     28.01
_diffrn_reflns_theta_full     28.01
_diffrn_measured_fraction_theta_max     0.989
_diffrn_measured_fraction_theta_full     0.989
_diffrn_reflns_limit_h_min     -10
_diffrn_reflns_limit_h_max     10
_diffrn_reflns_limit_k_min     -33
_diffrn_reflns_limit_k_max     33
_diffrn_reflns_limit_l_min     -12
_diffrn_reflns_limit_l_max     12
_diffrn_standards_number     ?
_diffrn_standards_interval_count     ?
_diffrn_standards_interval_time     ?
_diffrn_standards_decay_%     ?
_refine_special_details     ?
_reflns_number_total     2551
_reflns_number_gt     2355
_reflns_threshold_expression     I>2\s(I)
_refine_ls_structure_factor_coef     Fsqd
_refine_ls_matrix_type     full
_refine_ls_R_factor_all     0.0505
_refine_ls_R_factor_gt     0.0471
_refine_ls_wR_factor_gt     0.1280
_refine_ls_wR_factor_ref     0.1321
_refine_ls_goodness_of_fit_ref     1.128
_refine_ls_restrained_S_all     1.128
_refine_ls_number_reflns     2551
_refine_ls_number_parameters     271
_refine_ls_number_restraints     1
_refine_ls_number_constraints     0
_refine_ls_hydrogen_treatment     constr
_refine_ls_weighting_scheme     calc
_refine_ls_weighting_details
                    'calc w=1/[\s^2^(Fo^2^)+(0.1P)^2^] where P=(Fo^2^+2Fc^2^)/3'
_atom_sites_solution_hydrogens     geom
_atom_sites_solution_primary     direct
_atom_sites_solution_secondary     difmap
_refine_ls_shift/su_max     0.000
_refine_ls_shift/su_mean     0.000
_refine_diff_density_max     0.298
_refine_diff_density_min     -0.156
_refine_ls_extinction_method     none
_refine_ls_extinction_coef     ?
_refine_ls_abs_structure_details     ?
_refine_ls_abs_structure_Flack     ?
loop_
    _atom_type_symbol
    _atom_type_description
    _atom_type_scat_dispersion_real
    _atom_type_scat_dispersion_imag
    _atom_type_scat_source
    'C' 'C' 0.0033 0.0016
                         'International Tables Vol C Tables 4.2.6.8 and 6.1.1.4'
    'H' 'H' 0.0000 0.0000
                         'International Tables Vol C Tables 4.2.6.8 and 6.1.1.4'
    'N' 'N' 0.0061 0.0033
                         'International Tables Vol C Tables 4.2.6.8 and 6.1.1.4'
    'O' 'O' 0.0106 0.0060
                         'International Tables Vol C Tables 4.2.6.8 and 6.1.1.4'
    'F' 'F' 0.0171 0.0103
                         'International Tables Vol C Tables 4.2.6.8 and 6.1.1.4'
_computing_data_collection     'APEX2 (Bruker, 2004)'
_computing_cell_refinement     'SAINT (Bruker, 2004)'
_computing_data_reduction     'SAINT and XPREP (Bruker, 2004)'
_computing_structure_solution     'SHELXS97 (Sheldrick, 2008)'
_computing_structure_refinement     'SHELXL97 (Sheldrick, 2008)'
_computing_molecular_graphics     'ORTEP-3 for Windows (Farrugia, 2012)'
_computing_publication_material
                            'SHELXL97 (Sheldrick, 2008) and PLATON (Spek, 2009)'
loop_
    _atom_site_type_symbol
    _atom_site_label
    _atom_site_fract_x
    _atom_site_fract_y
    _atom_site_fract_z
    _atom_site_U_iso_or_equiv
    _atom_site_adp_type
    _atom_site_calc_flag
    _atom_site_refinement_flags
    _atom_site_occupancy
    _atom_site_symmetry_multiplicity
    _atom_site_disorder_assembly
    _atom_site_disorder_group
    C C1 0.3956(3) 0.11630(9) 0.1303(3) 0.0495(5) Uani d . 1 1 . .
    H H1 0.4261 0.1306 0.2140 0.059 Uiso calc R 1 1 . .
    C C2 0.4898(3) 0.12602(10) 0.0138(3) 0.0565(6) Uani d . 1 1 . .
    H H2 0.5850 0.1465 0.0206 0.068 Uiso calc R 1 1 . .
    C C3 0.4449(3) 0.10596(11) -0.1112(3) 0.0587(6) Uani d . 1 1 . .
    H H3 0.5085 0.1137 -0.1880 0.070 Uiso calc R 1 1 . .
    C C4 0.3039(3) 0.07382(10) -0.1246(3) 0.0547(5) Uani d . 1 1 . .
    H H4 0.2729 0.0599 -0.2086 0.066 Uiso calc R 1 1 . .
    C C5 0.2141(3) 0.06398(8) -0.0077(3) 0.0451(5) Uani d . 1 1 . .
    C C6 0.2544(3) 0.08481(7) 0.1197(2) 0.0427(4) Uani d . 1 1 . .
    C C7 0.0156(3) 0.03050(8) 0.1341(3) 0.0493(5) Uani d . 1 1 . .
    C C8 0.1232(3) 0.06782(7) 0.2227(2) 0.0411(4) Uani d . 1 1 . .
    C C9 0.2291(3) 0.08136(9) 0.4461(3) 0.0514(5) Uani d . 1 1 . .
    H H9A 0.3491 0.0856 0.4421 0.062 Uiso calc R 1 1 . .
    H H9B 0.1982 0.0717 0.5386 0.062 Uiso calc R 1 1 . .
    C C10 0.1406(2) 0.13220(7) 0.4033(2) 0.0390(4) Uani d . 1 1 . .
    H H10 0.2258 0.1548 0.3629 0.047 Uiso calc R 1 1 . .
    C C11 0.0209(2) 0.11542(7) 0.2839(2) 0.0365(4) Uani d . 1 1 . .
    C C12 0.0607(3) 0.16266(9) 0.5181(2) 0.0456(5) Uani d . 1 1 . .
    C C13 0.0601(4) 0.21706(11) 0.5106(3) 0.0588(6) Uani d . 1 1 . .
    H H13 0.1131 0.2333 0.4375 0.071 Uiso calc R 1 1 . .
    C C14 -0.0166(5) 0.24707(14) 0.6083(4) 0.0829(11) Uani d . 1 1 . .
    H H14 -0.0177 0.2832 0.6014 0.099 Uiso calc R 1 1 . .
    C C15 -0.0913(5) 0.2224(2) 0.7158(4) 0.0902(13) Uani d . 1 1 . .
    C C16 -0.0913(5) 0.1694(2) 0.7311(3) 0.0904(13) Uani d . 1 1 . .
    H H16 -0.1425 0.1539 0.8060 0.109 Uiso calc R 1 1 . .
    C C17 -0.0125(4) 0.13928(14) 0.6316(3) 0.0628(7) Uani d . 1 1 . .
    H H17 -0.0088 0.1033 0.6412 0.075 Uiso calc R 1 1 . .
    C C18 -0.1491(3) 0.09642(8) 0.3340(2) 0.0466(5) Uani d . 1 1 . .
    H H18A -0.2032 0.0778 0.2601 0.056 Uiso calc R 1 1 . .
    H H18B -0.1318 0.0720 0.4082 0.056 Uiso calc R 1 1 . .
    C C19 -0.0041(3) 0.15462(7) 0.1679(2) 0.0390(4) Uani d . 1 1 . .
    C C20 0.0779(4) 0.23421(12) 0.0716(4) 0.0769(10) Uani d . 1 1 . .
    H H20A 0.1486 0.2634 0.0914 0.115 Uiso calc R 1 1 . .
    H H20B -0.0350 0.2459 0.0619 0.115 Uiso calc R 1 1 . .
    H H20C 0.1137 0.2180 -0.0119 0.115 Uiso calc R 1 1 . .
    C C21 0.2968(4) -0.00037(11) 0.3289(4) 0.0769(9) Uani d . 1 1 . .
    H H21A 0.3231 -0.0156 0.4159 0.115 Uiso calc R 1 1 . .
    H H21B 0.3961 0.0138 0.2889 0.115 Uiso calc R 1 1 . .
    H H21C 0.2515 -0.0265 0.2694 0.115 Uiso calc R 1 1 . .
    N N1 0.1739(3) 0.04125(7) 0.3481(2) 0.0503(4) Uani d . 1 1 . .
    N N2 0.0717(2) 0.03194(7) 0.0047(2) 0.0506(5) Uani d . 1 1 . .
    H H2A 0.0266 0.0154 -0.0622 0.061 Uiso calc R 1 1 . .
    N N3 -0.2642(2) 0.13883(9) 0.3830(2) 0.0558(5) Uani d . 1 1 . .
    O O1 -0.0977(3) 0.00319(8) 0.1779(2) 0.0701(6) Uani d . 1 1 . .
    O O2 -0.0938(2) 0.14544(7) 0.0731(2) 0.0534(4) Uani d . 1 1 . .
    O O3 0.0879(2) 0.19697(6) 0.18238(18) 0.0467(4) Uani d . 1 1 . .
    O O4 -0.3674(3) 0.12634(12) 0.4665(3) 0.0891(8) Uani d . 1 1 . .
    O O5 -0.2541(3) 0.18170(9) 0.3327(3) 0.0725(6) Uani d . 1 1 . .
    F F -0.1702(4) 0.25155(16) 0.8126(3) 0.1407(14) Uani d . 1 1 . .
loop_
    _atom_site_aniso_label
    _atom_site_aniso_U_11
    _atom_site_aniso_U_22
    _atom_site_aniso_U_33
    _atom_site_aniso_U_12
    _atom_site_aniso_U_13
    _atom_site_aniso_U_23
    C1 0.0430(10) 0.0469(11) 0.0586(13) -0.0016(9) -0.0007(10) -0.0078(10)
    C2 0.0408(10) 0.0505(12) 0.0781(17) -0.0041(9) 0.0071(11) -0.0067(12)
    C3 0.0542(12) 0.0576(13) 0.0644(15) -0.0041(10) 0.0159(12) -0.0052(12)
    C4 0.0578(12) 0.0523(12) 0.0539(12) -0.0018(10) 0.0035(11) -0.0060(10)
    C5 0.0449(10) 0.0352(9) 0.0553(12) 0.0008(8) 0.0011(9) -0.0069(9)
    C6 0.0434(10) 0.0346(9) 0.0501(11) 0.0033(7) -0.0005(9) 0.0002(8)
    C7 0.0603(12) 0.0302(9) 0.0573(13) -0.0074(8) 0.0015(11) -0.0072(9)
    C8 0.0477(10) 0.0302(8) 0.0455(10) -0.0024(7) -0.0014(9) -0.0011(8)
    C9 0.0537(11) 0.0453(11) 0.0551(12) -0.0007(10) -0.0151(11) 0.0084(10)
    C10 0.0439(9) 0.0360(8) 0.0371(9) -0.0064(7) -0.0058(8) 0.0027(7)
    C11 0.0409(9) 0.0321(8) 0.0364(9) -0.0035(7) -0.0031(7) -0.0007(7)
    C12 0.0476(10) 0.0525(12) 0.0369(10) -0.0055(9) -0.0060(9) -0.0045(9)
    C13 0.0703(15) 0.0514(13) 0.0546(14) -0.0030(11) -0.0120(12) -0.0122(11)
    C14 0.099(2) 0.080(2) 0.070(2) 0.0254(18) -0.0267(18) -0.0332(18)
    C15 0.083(2) 0.133(4) 0.0544(17) 0.037(2) -0.0180(16) -0.039(2)
    C16 0.0714(19) 0.161(4) 0.0392(13) 0.000(2) 0.0035(13) -0.0025(19)
    C17 0.0645(15) 0.0838(19) 0.0401(12) -0.0096(13) -0.0040(11) 0.0066(12)
    C18 0.0481(10) 0.0426(10) 0.0491(11) -0.0088(8) 0.0016(10) -0.0030(9)
    C19 0.0414(9) 0.0357(9) 0.0397(10) 0.0009(7) -0.0033(8) 0.0013(8)
    C20 0.089(2) 0.0620(16) 0.079(2) -0.0208(14) -0.0223(17) 0.0373(16)
    C21 0.087(2) 0.0523(14) 0.091(2) 0.0249(14) -0.002(2) 0.0125(14)
    N1 0.0629(11) 0.0336(8) 0.0543(10) 0.0054(8) -0.0047(9) 0.0061(8)
    N2 0.0552(10) 0.0433(10) 0.0532(11) -0.0086(7) 0.0016(9) -0.0114(8)
    N3 0.0382(9) 0.0719(13) 0.0573(12) -0.0055(8) -0.0024(9) -0.0161(11)
    O1 0.0878(13) 0.0495(10) 0.0729(12) -0.0332(9) 0.0181(11) -0.0134(9)
    O2 0.0571(9) 0.0571(9) 0.0460(9) -0.0035(7) -0.0132(8) 0.0043(7)
    O3 0.0568(8) 0.0361(7) 0.0472(8) -0.0059(6) -0.0068(7) 0.0092(6)
    O4 0.0599(11) 0.1159(19) 0.0916(18) -0.0154(12) 0.0277(12) -0.0243(16)
    O5 0.0721(12) 0.0647(11) 0.0806(14) 0.0173(9) 0.0032(11) -0.0056(11)
    F 0.131(2) 0.222(4) 0.0689(15) 0.078(2) -0.0131(14) -0.0631(18)
_geom_special_details     ?
loop_
    _geom_bond_atom_site_label_1
    _geom_bond_atom_site_label_2
    _geom_bond_site_symmetry_2
    _geom_bond_distance
    _geom_bond_publ_flag
    C1 C2 . 1.389(4) ?
    C1 C6 . 1.396(3) ?
    C1 H1 . 0.9300 ?
    C2 C3 . 1.375(4) ?
    C2 H2 . 0.9300 ?
    C3 C4 . 1.407(3) ?
    C3 H3 . 0.9300 ?
    C4 C5 . 1.374(3) ?
    C4 H4 . 0.9300 ?
    C5 C6 . 1.394(3) ?
    C5 N2 . 1.414(3) ?
    C6 C8 . 1.521(3) ?
    C7 O1 . 1.226(3) ?
    C7 N2 . 1.343(3) ?
    C7 C8 . 1.554(3) ?
    C8 N1 . 1.460(3) ?
    C8 C11 . 1.590(3) ?
    C9 N1 . 1.476(3) ?
    C9 C10 . 1.545(3) ?
    C9 H9A . 0.9700 ?
    C9 H9B . 0.9700 ?
    C10 C12 . 1.511(3) ?
    C10 C11 . 1.573(3) ?
    C10 H10 . 0.9800 ?
    C11 C18 . 1.529(3) ?
    C11 C19 . 1.530(3) ?
    C12 C17 . 1.392(4) ?
    C12 C13 . 1.400(4) ?
    C13 C14 . 1.374(4) ?
    C13 H13 . 0.9300 ?
    C14 C15 . 1.365(7) ?
    C14 H14 . 0.9300 ?
    C15 F . 1.363(4) ?
    C15 C16 . 1.372(7) ?
    C16 C17 . 1.394(5) ?
    C16 H16 . 0.9300 ?
    C17 H17 . 0.9300 ?
    C18 N3 . 1.507(3) ?
    C18 H18A . 0.9700 ?
    C18 H18B . 0.9700 ?
    C19 O2 . 1.196(3) ?
    C19 O3 . 1.323(2) ?
    C20 O3 . 1.447(3) ?
    C20 H20A . 0.9600 ?
    C20 H20B . 0.9600 ?
    C20 H20C . 0.9600 ?
    C21 N1 . 1.467(3) ?
    C21 H21A . 0.9600 ?
    C21 H21B . 0.9600 ?
    C21 H21C . 0.9600 ?
    N2 H2A . 0.8600 ?
    N3 O4 . 1.207(3) ?
    N3 O5 . 1.209(3) ?
loop_
    _geom_angle_atom_site_label_1
    _geom_angle_atom_site_label_2
    _geom_angle_atom_site_label_3
    _geom_angle_site_symmetry_1
    _geom_angle_site_symmetry_3
    _geom_angle
    _geom_angle_publ_flag
    C2 C1 C6 . . 119.0(2) ?
    C2 C1 H1 . . 120.5 ?
    C6 C1 H1 . . 120.5 ?
    C3 C2 C1 . . 121.2(2) ?
    C3 C2 H2 . . 119.4 ?
    C1 C2 H2 . . 119.4 ?
    C2 C3 C4 . . 120.9(2) ?
    C2 C3 H3 . . 119.5 ?
    C4 C3 H3 . . 119.5 ?
    C5 C4 C3 . . 116.9(2) ?
    C5 C4 H4 . . 121.6 ?
    C3 C4 H4 . . 121.6 ?
    C4 C5 C6 . . 123.4(2) ?
    C4 C5 N2 . . 127.0(2) ?
    C6 C5 N2 . . 109.5(2) ?
    C5 C6 C1 . . 118.5(2) ?
    C5 C6 C8 . . 108.73(18) ?
    C1 C6 C8 . . 132.8(2) ?
    O1 C7 N2 . . 126.4(2) ?
    O1 C7 C8 . . 124.8(2) ?
    N2 C7 C8 . . 108.78(19) ?
    N1 C8 C6 . . 119.80(19) ?
    N1 C8 C7 . . 109.50(17) ?
    C6 C8 C7 . . 101.10(18) ?
    N1 C8 C11 . . 100.84(17) ?
    C6 C8 C11 . . 112.69(16) ?
    C7 C8 C11 . . 113.42(18) ?
    N1 C9 C10 . . 106.07(17) ?
    N1 C9 H9A . . 110.5 ?
    C10 C9 H9A . . 110.5 ?
    N1 C9 H9B . . 110.5 ?
    C10 C9 H9B . . 110.5 ?
    H9A C9 H9B . . 108.7 ?
    C12 C10 C9 . . 115.6(2) ?
    C12 C10 C11 . . 115.70(16) ?
    C9 C10 C11 . . 104.48(16) ?
    C12 C10 H10 . . 106.8 ?
    C9 C10 H10 . . 106.8 ?
    C11 C10 H10 . . 106.8 ?
    C18 C11 C19 . . 109.31(17) ?
    C18 C11 C10 . . 113.27(17) ?
    C19 C11 C10 . . 116.74(15) ?
    C18 C11 C8 . . 109.60(16) ?
    C19 C11 C8 . . 107.18(16) ?
    C10 C11 C8 . . 100.04(15) ?
    C17 C12 C13 . . 118.1(3) ?
    C17 C12 C10 . . 123.2(2) ?
    C13 C12 C10 . . 118.7(2) ?
    C14 C13 C12 . . 121.7(3) ?
    C14 C13 H13 . . 119.1 ?
    C12 C13 H13 . . 119.1 ?
    C15 C14 C13 . . 118.1(3) ?
    C15 C14 H14 . . 120.9 ?
    C13 C14 H14 . . 120.9 ?
    F C15 C14 . . 119.0(4) ?
    F C15 C16 . . 118.0(4) ?
    C14 C15 C16 . . 123.0(3) ?
    C15 C16 C17 . . 118.4(4) ?
    C15 C16 H16 . . 120.8 ?
    C17 C16 H16 . . 120.8 ?
    C12 C17 C16 . . 120.5(4) ?
    C12 C17 H17 . . 119.7 ?
    C16 C17 H17 . . 119.7 ?
    N3 C18 C11 . . 114.69(17) ?
    N3 C18 H18A . . 108.6 ?
    C11 C18 H18A . . 108.6 ?
    N3 C18 H18B . . 108.6 ?
    C11 C18 H18B . . 108.6 ?
    H18A C18 H18B . . 107.6 ?
    O2 C19 O3 . . 125.5(2) ?
    O2 C19 C11 . . 121.53(18) ?
    O3 C19 C11 . . 112.90(17) ?
    O3 C20 H20A . . 109.5 ?
    O3 C20 H20B . . 109.5 ?
    H20A C20 H20B . . 109.5 ?
    O3 C20 H20C . . 109.5 ?
    H20A C20 H20C . . 109.5 ?
    H20B C20 H20C . . 109.5 ?
    N1 C21 H21A . . 109.5 ?
    N1 C21 H21B . . 109.5 ?
    H21A C21 H21B . . 109.5 ?
    N1 C21 H21C . . 109.5 ?
    H21A C21 H21C . . 109.5 ?
    H21B C21 H21C . . 109.5 ?
    C8 N1 C21 . . 114.9(2) ?
    C8 N1 C9 . . 107.58(16) ?
    C21 N1 C9 . . 113.0(2) ?
    C7 N2 C5 . . 111.58(19) ?
    C7 N2 H2A . . 124.2 ?
    C5 N2 H2A . . 124.2 ?
    O4 N3 O5 . . 124.3(3) ?
    O4 N3 C18 . . 116.3(2) ?
    O5 N3 C18 . . 119.3(2) ?
    C19 O3 C20 . . 115.7(2) ?
loop_
    _geom_torsion_atom_site_label_1
    _geom_torsion_atom_site_label_2
    _geom_torsion_atom_site_label_3
    _geom_torsion_atom_site_label_4
    _geom_torsion_site_symmetry_1
    _geom_torsion_site_symmetry_2
    _geom_torsion_site_symmetry_3
    _geom_torsion_site_symmetry_4
    _geom_torsion
    _geom_torsion_publ_flag
    C6 C1 C2 C3 . . . . 1.1(4) ?
    C1 C2 C3 C4 . . . . -1.6(4) ?
    C2 C3 C4 C5 . . . . 0.4(4) ?
    C3 C4 C5 C6 . . . . 1.2(4) ?
    C3 C4 C5 N2 . . . . -178.1(2) ?
    C4 C5 C6 C1 . . . . -1.7(3) ?
    N2 C5 C6 C1 . . . . 177.79(19) ?
    C4 C5 C6 C8 . . . . 177.1(2) ?
    N2 C5 C6 C8 . . . . -3.4(2) ?
    C2 C1 C6 C5 . . . . 0.5(3) ?
    C2 C1 C6 C8 . . . . -177.9(2) ?
    C5 C6 C8 N1 . . . . 125.3(2) ?
    C1 C6 C8 N1 . . . . -56.2(3) ?
    C5 C6 C8 C7 . . . . 5.0(2) ?
    C1 C6 C8 C7 . . . . -176.4(2) ?
    C5 C6 C8 C11 . . . . -116.37(19) ?
    C1 C6 C8 C11 . . . . 62.2(3) ?
    O1 C7 C8 N1 . . . . 45.3(3) ?
    N2 C7 C8 N1 . . . . -132.4(2) ?
    O1 C7 C8 C6 . . . . 172.7(2) ?
    N2 C7 C8 C6 . . . . -5.1(2) ?
    O1 C7 C8 C11 . . . . -66.4(3) ?
    N2 C7 C8 C11 . . . . 115.8(2) ?
    N1 C9 C10 C12 . . . . 133.5(2) ?
    N1 C9 C10 C11 . . . . 5.2(2) ?
    C12 C10 C11 C18 . . . . -41.3(2) ?
    C9 C10 C11 C18 . . . . 87.1(2) ?
    C12 C10 C11 C19 . . . . 87.0(2) ?
    C9 C10 C11 C19 . . . . -144.63(19) ?
    C12 C10 C11 C8 . . . . -157.81(18) ?
    C9 C10 C11 C8 . . . . -29.5(2) ?
    N1 C8 C11 C18 . . . . -75.4(2) ?
    C6 C8 C11 C18 . . . . 155.62(19) ?
    C7 C8 C11 C18 . . . . 41.5(2) ?
    N1 C8 C11 C19 . . . . 166.04(16) ?
    C6 C8 C11 C19 . . . . 37.1(2) ?
    C7 C8 C11 C19 . . . . -77.0(2) ?
    N1 C8 C11 C10 . . . . 43.83(18) ?
    C6 C8 C11 C10 . . . . -85.1(2) ?
    C7 C8 C11 C10 . . . . 160.79(18) ?
    C9 C10 C12 C17 . . . . -34.3(3) ?
    C11 C10 C12 C17 . . . . 88.4(3) ?
    C9 C10 C12 C13 . . . . 145.6(2) ?
    C11 C10 C12 C13 . . . . -91.8(2) ?
    C17 C12 C13 C14 . . . . -3.0(4) ?
    C10 C12 C13 C14 . . . . 177.2(2) ?
    C12 C13 C14 C15 . . . . 1.0(5) ?
    C13 C14 C15 F . . . . -179.0(3) ?
    C13 C14 C15 C16 . . . . 0.8(5) ?
    F C15 C16 C17 . . . . 179.3(3) ?
    C14 C15 C16 C17 . . . . -0.6(5) ?
    C13 C12 C17 C16 . . . . 3.2(4) ?
    C10 C12 C17 C16 . . . . -177.0(3) ?
    C15 C16 C17 C12 . . . . -1.5(5) ?
    C19 C11 C18 N3 . . . . -57.6(2) ?
    C10 C11 C18 N3 . . . . 74.4(2) ?
    C8 C11 C18 N3 . . . . -174.82(19) ?
    C18 C11 C19 O2 . . . . -49.3(3) ?
    C10 C11 C19 O2 . . . . -179.5(2) ?
    C8 C11 C19 O2 . . . . 69.4(3) ?
    C18 C11 C19 O3 . . . . 133.43(19) ?
    C10 C11 C19 O3 . . . . 3.2(2) ?
    C8 C11 C19 O3 . . . . -107.87(19) ?
    C6 C8 N1 C21 . . . . -45.7(3) ?
    C7 C8 N1 C21 . . . . 70.3(3) ?
    C11 C8 N1 C21 . . . . -169.9(2) ?
    C6 C8 N1 C9 . . . . 81.1(2) ?
    C7 C8 N1 C9 . . . . -162.96(19) ?
    C11 C8 N1 C9 . . . . -43.2(2) ?
    C10 C9 N1 C8 . . . . 24.4(2) ?
    C10 C9 N1 C21 . . . . 152.3(2) ?
    O1 C7 N2 C5 . . . . -174.3(3) ?
    C8 C7 N2 C5 . . . . 3.4(3) ?
    C4 C5 N2 C7 . . . . 179.4(2) ?
    C6 C5 N2 C7 . . . . 0.0(3) ?
    C11 C18 N3 O4 . . . . -153.5(2) ?
    C11 C18 N3 O5 . . . . 30.2(3) ?
    O2 C19 O3 C20 . . . . -0.8(4) ?
    C11 C19 O3 C20 . . . . 176.3(2) ?
loop_
    _geom_hbond_atom_site_label_D
    _geom_hbond_atom_site_label_H
    _geom_hbond_atom_site_label_A
    _geom_hbond_site_symmetry_A
    _geom_hbond_distance_DH
    _geom_hbond_distance_HA
    _geom_hbond_distance_DA
    _geom_hbond_angle_DHA
    _geom_hbond_publ_flag
    N2 H2A N1 2_554 0.86 2.34 3.127(2) 151.8 y
    C4 H4 O1 2_554 0.93 2.42 3.223(2) 145.0 y
    C9 H9B O1 2 0.97 2.49 3.314(2) 142.1 y
    C9 H9A O4 1_655 0.97 2.51 3.443(3) 160.2 y
data_global
_journal_date_recd_electronic     2013-01-02
_journal_date_accepted     2013-01-16
_journal_name_full     'Acta Crystallographica, Section E'
_journal_year     2013
_journal_volume     69
_journal_issue      2
_journal_page_first     o278
_journal_page_last     o278
_journal_paper_category     QO
_journal_paper_doi     10.1107/S1600536813001578
_journal_coeditor_code     BH2472
_publ_contact_author_name     'G. Usha'
_publ_contact_author_address
;
PG and Research Department of Physics
Queen Mary's College
Chennai-4
Tamil Nadu
India
;
_publ_contact_author_email     guqmc@yahoo.com
_publ_contact_author_fax     ?
_publ_contact_author_phone     9150761514
_publ_section_title
;\
Methyl
4'-(4-fluorophenyl)-1'-methyl-3'-nitromethyl-2-oxospiro[indoline-3,2'-\
pyrrolidine]-3'-carboxylate
;
loop_
    _publ_author_name
    _publ_author_address
    "Revathi, B. K."
;
Post Graduate and Research Department of Physics
Queen Mary's College
Chennai-4
Tamilnadu
India
;
    "Sathya, S."
;
Post Graduate and Research Department of Physics
Queen Mary's College
Chennai-4
Tamilnadu
India
;
    "Usha, G."
;
Post Graduate and Research Department of Physics
Queen Mary's College
Chennai-4
Tamilnadu
India
;
    "Murugan, G."
;
Department of Organic Chemistry
University of Madras
Maraimalai Campus
Chennai-25
Tamilnadu
India
;
    "Bakthadoss, M."
;
Department of Organic Chemistry
University of Madras
Maraimalai Campus
Chennai-25
Tamilnadu
India
;
_publ_section_synopsis     .
