# Supplementary material for: Methyl 4′-(4-fluoro­phen­yl)-1′-methyl-3′-nitro­methyl-2-oxospiro­[indoline-3,2′-pyrrolidine]-3′-carboxyl­ate
Source: Acta Crystallogr Sect E Struct Rep Online. 2013 Jan 23;69(Pt 2):o278. doi: 10.1107/S1600536813001578 (PMC3569805; doi:10.1107/S1600536813001578)
Supplement: Supplementary file 2 [file e-69-0o278-Isup2.hkl]

#
# h,k,l, Fc-squared, Fo-squared, sigma(Fo-squared) and status flag
#
data_I
_shelx_title ' AE27 in Pna2(1)'
_shelx_refln_list_code          4
_shelx_F_calc_maximum      167.51
_exptl_crystal_F_000       864.00
_reflns_d_resolution_high  0.7566
 
loop_
 _symmetry_equiv_pos_as_xyz
 'x, y, z'
 '-x, -y, z+1/2'
 '-x+1/2, y+1/2, z+1/2'
 'x+1/2, -y+1/2, z'
 
_cell_length_a     8.0265
_cell_length_b    25.7011
_cell_length_c     9.7763
_cell_angle_alpha  90.000
_cell_angle_beta   90.000
_cell_angle_gamma  90.000
 
_shelx_F_squared_multiplier     1.000
 
loop_
 _refln_index_h
 _refln_index_k
 _refln_index_l
 _refln_F_squared_calc
 _refln_F_squared_meas
 _refln_F_squared_sigma
 _refln_observed_status
   2   0   0     2663.79     2865.78     30.62 o
   4   0   0       23.71       24.22      0.87 o
   6   0   0      468.44      485.49      8.16 o
   8   0   0      181.39      174.40     10.30 o
  10   0   0        5.49        5.70      2.24 o
   1   1   0    19958.54    21601.57    317.61 o
   2   1   0       42.30       31.67      0.61 o
   3   1   0       30.08       29.58      1.17 o
   4   1   0       34.86       35.81      0.85 o
   5   1   0      102.76       92.80      1.85 o
   6   1   0       16.23       20.88      1.11 o
   7   1   0        6.99        7.09      0.86 o
   8   1   0        3.32        3.40      0.92 o
   9   1   0        0.85        1.46      1.21 o
  10   1   0        3.58        3.94      1.46 o
   1   2   0     1854.41     1900.98     14.41 o
   2   2   0     4660.91     4939.45     39.29 o
   3   2   0      480.98      524.82      4.86 o
   4   2   0       35.47       31.90      1.02 o
   5   2   0      336.43      375.08      4.06 o
   6   2   0      122.93      111.01      3.03 o
   7   2   0      124.20      127.93      2.60 o
   8   2   0        0.09       -0.73      0.85 o
   9   2   0        1.27        2.15      1.18 o
  10   2   0        0.07       -1.18      1.18 o
   1   3   0     2233.41     2500.89     18.81 o
   2   3   0      132.16      150.65      1.58 o
   3   3   0      275.64      286.67      2.97 o
   4   3   0     1265.95     1284.68     11.10 o
   5   3   0       46.24       40.36      1.08 o
   6   3   0        6.05        5.49      0.72 o
   7   3   0        4.07        4.01      0.78 o
   8   3   0        3.02        3.05      1.00 o
   9   3   0        3.67        2.20      1.04 o
  10   3   0       31.60       32.12      2.53 o
   0   4   0     6159.98     6911.08    117.18 o
   1   4   0    17808.70    20291.70    150.24 o
   2   4   0       23.15       29.21      0.56 o
   3   4   0     2299.05     2323.73     19.02 o
   4   4   0      333.03      295.55      3.27 o
   5   4   0      483.98      496.61      5.13 o
   6   4   0       10.91       10.69      0.89 o
   7   4   0       47.49       45.87      1.89 o
   8   4   0      374.95      347.91      5.68 o
   9   4   0        5.27        5.92      1.19 o
  10   4   0        1.44        1.69      1.46 o
   1   5   0    14103.89    16442.27    121.63 o
   2   5   0      640.01      693.40      6.00 o
   3   5   0      469.06      505.22      4.39 o
   4   5   0     1146.94     1173.60     10.26 o
   5   5   0     1215.04     1302.48     11.54 o
   6   5   0       16.46       18.45      1.06 o
   7   5   0      202.17      173.54      3.53 o
   8   5   0       28.22       28.56      1.78 o
   9   5   0        0.17       -0.37      0.95 o
  10   5   0        1.06        0.36      1.13 o
   0   6   0      259.30      249.79      3.18 o
   1   6   0     5386.52     5904.30     43.93 o
   2   6   0     2213.53     2586.18     21.05 o
   3   6   0      870.21      943.82      8.21 o
   4   6   0        5.50        8.66      0.57 o
   5   6   0        0.00       -0.04      0.44 o
   6   6   0      188.21      190.19      3.04 o
   7   6   0        2.59        2.67      0.90 o
   8   6   0        0.61        3.12      1.11 o
   9   6   0       20.04       19.22      1.69 o
  10   6   0       11.04        8.77      1.50 o
   1   7   0        7.44        7.89      1.18 o
   2   7   0     3680.99     4132.91     31.00 o
   3   7   0     1635.08     1716.41     13.40 o
   4   7   0       65.87       77.64      1.29 o
   5   7   0        0.43        0.35      0.45 o
   6   7   0      178.81      188.07      4.12 o
   7   7   0      104.85      105.13      2.73 o
   8   7   0        0.77        0.83      0.95 o
   9   7   0       18.38       17.58      1.64 o
  10   7   0       11.81       15.22      1.95 o
   0   8   0     8985.39     9891.33    186.49 o
   1   8   0     2485.22     2682.54     20.25 o
   2   8   0     6900.89     7835.21     58.23 o
   3   8   0        5.23        6.36      0.38 o
   4   8   0      126.65      149.91      1.94 o
   5   8   0      593.15      608.09      6.60 o
   6   8   0      269.44      237.05      3.98 o
   7   8   0      250.99      234.67      4.27 o
   8   8   0       54.66       54.07      2.23 o
   9   8   0        1.22        2.06      1.04 o
  10   8   0        0.61        2.40      1.58 o
   1   9   0      922.02      999.45      7.97 o
   2   9   0       50.29       38.48      0.78 o
   3   9   0      129.80      158.29      1.86 o
   4   9   0      257.15      302.90      3.15 o
   5   9   0       43.53       43.80      2.45 o
   6   9   0        3.00        3.12      0.83 o
   7   9   0        0.16        2.75      0.90 o
   8   9   0       46.64       49.14      2.14 o
   9   9   0       17.46       20.79      1.76 o
  10   9   0        0.15        1.92      3.16 o
   0  10   0      842.81      787.45      9.12 o
   1  10   0      576.82      650.65      5.44 o
   2  10   0      157.70      183.09      2.84 o
   3  10   0     1827.07     2097.95     16.33 o
   4  10   0      121.58      126.05      1.73 o
   5  10   0        8.16        9.05      0.81 o
   6  10   0      181.96      180.50      3.48 o
   7  10   0       99.91      104.21      2.76 o
   8  10   0        2.06        2.48      0.99 o
   9  10   0        1.27        2.90      1.06 o
  10  10   0        6.90        7.28      2.85 o
   1  11   0      867.48     1019.88      8.23 o
   2  11   0      403.41      435.27      3.95 o
   3  11   0       25.68       30.18      0.81 o
   4  11   0       77.44       86.12      1.60 o
   5  11   0      152.90      156.18      2.68 o
   6  11   0       17.50       14.64      1.07 o
   7  11   0       18.44       20.25      1.47 o
   8  11   0       39.09       39.09      2.11 o
   9  11   0       11.17       11.70      1.52 o
   0  12   0       58.55       72.37      1.61 o
   1  12   0      343.75      440.73      4.02 o
   2  12   0     2004.10     2156.86     16.74 o
   3  12   0     1367.22     1479.23     12.71 o
   4  12   0      201.91      165.88      2.86 o
   5  12   0      377.12      367.28      4.75 o
   6  12   0       91.18       89.05      2.17 o
   7  12   0        0.50       -0.33      0.83 o
   8  12   0        5.46        6.56      1.21 o
   9  12   0        4.02        3.85      1.37 o
   1  13   0     1205.01     1266.83     10.16 o
   2  13   0     1296.59     1463.50     11.69 o
   3  13   0       86.66      115.70      2.59 o
   4  13   0      304.39      238.24      5.14 o
   5  13   0      404.34      383.08      4.94 o
   6  13   0       76.02       84.89      2.17 o
   7  13   0        1.11        1.87      0.93 o
   8  13   0        1.66        2.71      1.07 o
   9  13   0       29.87       32.01      2.33 o
   0  14   0      674.64      662.06      8.11 o
   1  14   0       41.54       37.76      0.88 o
   2  14   0      525.56      537.53      4.89 o
   3  14   0      442.23      426.13      4.55 o
   4  14   0       62.57       44.38      1.80 o
   5  14   0      210.77      183.06      3.11 o
   6  14   0      138.76      140.03      2.81 o
   7  14   0        4.01        1.68      1.05 o
   8  14   0       29.36       28.90      3.70 o
   9  14   0        0.73        2.32      1.18 o
   1  15   0      177.72      178.10      2.16 o
   2  15   0      150.75      140.75      2.12 o
   3  15   0       89.95       90.05      1.80 o
   4  15   0       74.70       75.64      1.86 o
   5  15   0      295.70      266.38      3.95 o
   6  15   0       27.57       28.06      1.64 o
   7  15   0        0.90       -0.86      0.88 o
   8  15   0       12.89       13.94      1.69 o
   9  15   0       12.53       11.14      1.70 o
   0  16   0      402.26      384.68      5.38 o
   1  16   0       33.80       31.23      1.05 o
   2  16   0      438.98      423.55      6.75 o
   3  16   0      379.19      362.61      4.35 o
   4  16   0       17.95       21.13      1.13 o
   5  16   0        1.69        0.29      0.73 o
   6  16   0        3.69        4.71      1.14 o
   7  16   0        9.72       11.94      1.53 o
   8  16   0       33.18       36.15      2.37 o
   9  16   0        0.10       -0.32      1.89 o
   1  17   0      727.06      748.50      6.99 o
   2  17   0       63.46       65.90      1.61 o
   3  17   0        0.45        0.06      0.50 o
   4  17   0        1.94        0.87      0.75 o
   5  17   0        0.15       -0.07      0.82 o
   6  17   0      116.67       84.12      3.76 o
   7  17   0       13.20       18.35      1.86 o
   8  17   0       14.31       11.77      1.78 o
   0  18   0      302.81      277.09      4.38 o
   1  18   0        9.36       11.44      0.77 o
   2  18   0      135.58      126.69      2.71 o
   3  18   0       53.19       54.43      1.60 o
   4  18   0       84.07       73.46      3.01 o
   5  18   0       90.19       79.01      2.40 o
   6  18   0        3.56        1.67      0.95 o
   7  18   0        0.21       -0.98      0.98 o
   8  18   0       48.70       56.91      2.89 o
   1  19   0        6.22        7.63      0.81 o
   2  19   0        0.29        0.73      0.60 o
   3  19   0        1.02        0.90      0.62 o
   4  19   0        0.59        0.44      0.76 o
   5  19   0        7.02        5.88      1.11 o
   6  19   0        9.00        5.18      1.16 o
   7  19   0        4.56        4.18      1.27 o
   8  19   0       16.98       15.24      1.89 o
   0  20   0       17.88       17.33      1.49 o
   1  20   0       11.21       10.77      0.94 o
   2  20   0       47.40       56.37      2.66 o
   3  20   0       13.39       11.11      0.99 o
   4  20   0       44.00       41.66      1.83 o
   5  20   0       77.95       64.71      2.99 o
   6  20   0        0.10        1.58      0.99 o
   7  20   0        1.81        0.69      1.28 o
   8  20   0       22.67       23.21      2.16 o
   1  21   0       57.17       58.27      1.97 o
   2  21   0      185.91      169.10      3.40 o
   3  21   0       77.96       62.30      1.88 o
   4  21   0        3.25        1.73      1.00 o
   5  21   0       60.72       51.06      2.48 o
   6  21   0        8.95       11.81      1.56 o
   7  21   0        4.81        5.89      1.44 o
   8  21   0        6.64        7.34      2.34 o
   0  22   0        0.17        0.66      1.38 o
   1  22   0      294.94      239.18      4.86 o
   2  22   0      470.51      458.77      6.55 o
   3  22   0        0.06       -0.34      0.77 o
   4  22   0        5.74        5.25      1.01 o
   5  22   0       21.39       18.57      1.54 o
   6  22   0       17.60       19.25      1.64 o
   7  22   0        1.61       -0.18      1.59 o
   8  22   0        1.90       -1.27      1.90 o
   1  23   0       80.43       71.48      2.29 o
   2  23   0      161.25      160.69      3.49 o
   3  23   0       44.24       39.02      1.90 o
   4  23   0       71.15       70.62      4.48 o
   5  23   0       31.81       28.69      1.81 o
   6  23   0        1.93        1.03      0.98 o
   7  23   0        0.07        2.53      1.42 o
   0  24   0       70.08       56.65      3.58 o
   1  24   0      389.54      359.60      8.63 o
   2  24   0        5.59        4.91      1.04 o
   3  24   0       98.84       86.59      2.69 o
   4  24   0       19.47       26.31      2.20 o
   5  24   0       32.70       32.62      2.92 o
   6  24   0       10.00       15.35      1.98 o
   7  24   0       16.49       16.36      2.26 o
   1  25   0       38.15       43.21      2.37 o
   2  25   0       16.82        9.98      1.27 o
   3  25   0       70.84       68.41      2.37 o
   4  25   0       11.78       11.93      1.64 o
   5  25   0        0.54       -0.38      1.09 o
   6  25   0        1.21        3.28      1.35 o
   0  26   0      334.86      331.48      8.82 o
   1  26   0       20.06       23.04      1.89 o
   2  26   0       31.34       35.23      2.28 o
   3  26   0       35.32       29.91      2.16 o
   4  26   0        5.53        3.26      1.32 o
   5  26   0       15.45       14.34      1.77 o
   6  26   0        7.48        8.15      1.69 o
   1  27   0       43.29       48.12      3.29 o
   2  27   0        1.89        3.67      1.19 o
   3  27   0       57.52       57.15      2.77 o
   4  27   0        2.47        5.03      1.46 o
   5  27   0        0.95        1.91      1.25 o
   6  27   0        4.69        2.53      2.76 o
   0  28   0      106.44       83.95      4.48 o
   1  28   0        2.42        3.88      1.23 o
   2  28   0        1.60        1.85      1.29 o
   3  28   0       30.06       37.25      3.75 o
   4  28   0        0.13        2.49      1.22 o
   5  28   0        0.19       -0.30      1.25 o
   1  29   0       35.54       28.56      4.07 o
   2  29   0       88.64       82.41      4.61 o
   3  29   0        5.91        4.79      2.67 o
   4  29   0       29.02       31.69      2.42 o
   5  29   0       27.93       35.92      3.25 o
   0  30   0       78.17       84.19      4.48 o
   1  30   0        0.88        2.59      1.26 o
   2  30   0        5.05        8.50      1.53 o
   3  30   0        2.97        4.54      2.73 o
   4  30   0       73.11       72.65      4.30 o
   1  31   0       70.77       71.22      3.04 o
   2  31   0       14.28       13.84      1.79 o
   3  31   0       20.11       21.67      2.59 o
   0  32   0       68.42       59.09      7.12 o
   1  32   0       13.51       17.37      1.96 o
   2  32   0       25.51       25.12      2.27 o
   1  33   0       13.96       13.29      3.48 o
   2  33   0       16.98       18.35      3.80 o
   2   0   1    10999.82    12896.06    104.21 o
   4   0   1       50.18       50.59      0.91 o
   6   0   1      121.65      129.30      2.45 o
   8   0   1        3.40        4.42      0.93 o
  10   0   1       15.32       14.46      2.01 o
   0   1   1     4486.59     5016.67     47.32 o
   1   1   1     2051.32     2256.88     12.00 o
   2   1   1     1002.10      987.53      5.50 o
   3   1   1       62.95       76.27      0.79 o
   4   1   1      158.87      141.13      1.29 o
   5   1   1      202.09      194.30      1.91 o
   6   1   1      127.99      123.08      1.76 o
   7   1   1        6.43        5.32      0.58 o
   8   1   1      131.06      121.14      2.05 o
   9   1   1       14.64       13.84      1.13 o
  10   1   1       46.40       48.41      2.01 o
   1   2   1     5168.68     5457.82     28.70 o
   2   2   1     5408.35     5869.55     30.92 o
   3   2   1      460.33      487.76      3.13 o
   4   2   1      220.86      236.97      1.85 o
   5   2   1      334.29      336.38      2.81 o
   6   2   1       53.35       56.15      1.20 o
   7   2   1       96.33       81.84      1.49 o
   8   2   1       48.65       49.44      1.69 o
   9   2   1       18.24       22.73      1.32 o
  10   2   1        2.52        0.99      1.00 o
   0   3   1    19444.51    21154.34    188.86 o
   1   3   1     1700.16     1718.97      9.81 o
   2   3   1     2359.93     2474.71     13.24 o
   3   3   1     5399.97     5946.21     32.41 o
   4   3   1     1129.17     1203.91      7.14 o
   5   3   1       78.65       70.34      1.00 o
   6   3   1      167.37      154.17      1.91 o
   7   3   1       47.04       46.54      1.27 o
   8   3   1      151.08      142.05      2.38 o
   9   3   1       29.05       28.39      1.32 o
  10   3   1       15.62       16.37      1.45 o
   1   4   1     1658.78     1859.09     10.26 o
   2   4   1     6553.58     7289.23     38.28 o
   3   4   1     1575.09     1775.44     10.08 o
   4   4   1      588.76      647.31      4.14 o
   5   4   1      125.40      113.69      1.32 o
   6   4   1       66.68       61.49      1.20 o
   7   4   1        5.78        4.84      0.62 o
   8   4   1       17.32       18.78      1.08 o
   9   4   1        9.12        8.41      0.93 o
  10   4   1       25.09       27.63      1.56 o
   0   5   1     7188.11     7778.54     73.36 o
   1   5   1     2010.43     2267.96     12.48 o
   2   5   1     1753.94     1860.76     10.38 o
   3   5   1      309.96      307.40      2.07 o
   4   5   1      249.13      261.65      2.03 o
   5   5   1       39.54       36.50      0.75 o
   6   5   1       59.67       58.06      1.28 o
   7   5   1       54.97       47.41      1.37 o
   8   5   1       10.40       11.77      0.91 o
   9   5   1       46.82       47.15      1.61 o
  10   5   1       22.45       25.44      1.50 o
   1   6   1     3434.29     3601.74     19.67 o
   2   6   1     1838.92     2115.79     11.80 o
   3   6   1     1609.09     1753.60      9.99 o
   4   6   1      192.80      196.61      1.67 o
   5   6   1       38.23       31.56      0.78 o
   6   6   1       86.04       71.86      1.37 o
   7   6   1       12.51       12.02      0.87 o
   8   6   1        0.69        1.09      0.65 o
   9   6   1       17.57       18.87      1.17 o
  10   6   1        0.07        1.29      0.90 o
   0   7   1     2202.67     2177.58     15.55 o
   1   7   1     1656.18     1933.00     10.43 o
   2   7   1      287.42      272.55      1.91 o
   3   7   1     1113.28     1195.59      6.79 o
   4   7   1      204.53      200.75      1.76 o
   5   7   1      143.23      147.07      2.85 o
   6   7   1       50.27       49.17      1.16 o
   7   7   1      250.23      244.82      3.82 o
   8   7   1       26.91       24.77      1.22 o
   9   7   1       20.83       21.96      1.28 o
  10   7   1        1.61        3.15      1.09 o
   1   8   1     2264.51     2384.00     12.81 o
   2   8   1     3835.80     4201.31     23.01 o
   3   8   1       93.62      102.45      1.07 o
   4   8   1       85.37       89.64      0.97 o
   5   8   1       20.52       24.15      0.77 o
   6   8   1      237.45      228.50      2.79 o
   7   8   1       48.79       42.16      1.33 o
   8   8   1      119.38      121.21      2.25 o
   9   8   1       21.59       21.23      1.49 o
  10   8   1       20.42       21.36      1.96 o
   0   9   1      298.50      305.80      2.83 o
   1   9   1       71.71       66.91      0.75 o
   2   9   1     1354.07     1453.02      8.34 o
   3   9   1     1403.53     1515.42      8.80 o
   4   9   1        5.68        5.58      0.34 o
   5   9   1      242.07      240.89      3.03 o
   6   9   1       87.78       79.59      1.59 o
   7   9   1        0.83        1.21      0.62 o
   8   9   1        6.07        5.60      0.84 o
   9   9   1        1.10        1.96      0.72 o
  10   9   1       14.65       13.95      1.83 o
   1  10   1       25.45       28.53      0.67 o
   2  10   1     1667.14     1913.79     10.86 o
   3  10   1      258.40      257.37      2.00 o
   4  10   1      885.49      918.62      5.97 o
   5  10   1       75.21       78.63      1.30 o
   6  10   1       57.89       53.48      1.25 o
   7  10   1       79.43       64.86      1.56 o
   8  10   1        1.24        1.89      0.71 o
   9  10   1       16.04       17.04      1.20 o
  10  10   1        2.68        1.27      1.63 o
   0  11   1     1467.66     1663.17     12.97 o
   1  11   1      285.01      304.57      2.08 o
   2  11   1     1291.95     1437.04      8.33 o
   3  11   1      200.81      200.94      1.72 o
   4  11   1      118.97      144.88      1.59 o
   5  11   1       98.59       88.05      1.42 o
   6  11   1       96.44       81.86      1.53 o
   7  11   1       42.69       38.62      1.33 o
   8  11   1       11.66       12.81      1.03 o
   9  11   1        1.16        0.95      0.74 o
   1  12   1      189.06      203.78      1.57 o
   2  12   1      672.37      728.38      4.57 o
   3  12   1      215.96      220.22      1.87 o
   4  12   1       70.63       80.85      1.43 o
   5  12   1       24.97       20.66      0.80 o
   6  12   1       84.22       75.62      1.44 o
   7  12   1       20.02       21.60      1.07 o
   8  12   1       44.08       40.78      1.58 o
   9  12   1       20.37       21.28      1.35 o
   0  13   1      226.79      237.70      2.54 o
   1  13   1      419.63      448.48      2.92 o
   2  13   1       56.51       74.70      0.95 o
   3  13   1     1705.07     1872.04     10.86 o
   4  13   1      152.04      160.00      1.85 o
   5  13   1      147.36      139.64      1.86 o
   6  13   1       12.56       12.98      0.80 o
   7  13   1       30.07       33.22      1.39 o
   8  13   1        6.71        5.76      0.90 o
   9  13   1        7.05        5.42      0.97 o
   1  14   1      115.33      101.11      1.05 o
   2  14   1      391.79      400.08      2.86 o
   3  14   1      174.81      164.12      1.69 o
   4  14   1      235.46      238.61      2.38 o
   5  14   1       21.10       23.96      0.95 o
   6  14   1      103.53       96.45      2.77 o
   7  14   1      115.27      104.09      2.17 o
   8  14   1        9.80       11.74      1.03 o
   9  14   1       10.02       10.23      1.13 o
   0  15   1       26.66       25.26      0.78 o
   1  15   1       14.78       16.90      0.47 o
   2  15   1       44.61       58.34      0.89 o
   3  15   1      406.69      398.33      4.83 o
   4  15   1        3.89        2.00      0.48 o
   5  15   1       84.85       91.61      1.64 o
   6  15   1       10.27       10.17      0.80 o
   7  15   1        1.45        2.36      0.74 o
   8  15   1       15.79       17.11      1.26 o
   9  15   1        5.54        7.55      1.21 o
   1  16   1      268.47      281.23      2.14 o
   2  16   1       82.11       82.62      1.31 o
   3  16   1      114.95       97.88      1.48 o
   4  16   1       10.73       12.55      0.75 o
   5  16   1      261.30      248.87      2.88 o
   6  16   1      119.72      114.21      1.95 o
   7  16   1       17.88       24.26      1.36 o
   8  16   1       37.28       37.36      1.70 o
   9  16   1       11.63       14.41      2.79 o
   0  17   1      230.20      235.70      3.91 o
   1  17   1       91.87       92.96      1.25 o
   2  17   1        2.15        2.00      0.38 o
   3  17   1       52.83       53.42      1.09 o
   4  17   1      140.92      119.76      1.86 o
   5  17   1       33.55       30.66      1.12 o
   6  17   1      268.46      276.94      3.45 o
   7  17   1       12.44       17.21      1.21 o
   8  17   1       43.32       46.58      1.87 o
   9  17   1        2.91        2.22      3.16 o
   1  18   1       76.23       82.24      1.56 o
   2  18   1      243.57      245.88      2.41 o
   3  18   1      163.85      151.62      1.84 o
   4  18   1      503.22      435.78      4.09 o
   5  18   1       29.13       30.36      1.17 o
   6  18   1        5.52        7.12      0.84 o
   7  18   1       17.45       15.49      1.22 o
   8  18   1       18.29       19.22      1.59 o
   0  19   1      161.18      170.22      2.55 o
   1  19   1      179.70      178.11      2.15 o
   2  19   1      261.51      233.21      3.00 o
   3  19   1      340.77      321.14      3.00 o
   4  19   1       10.33       14.60      0.92 o
   5  19   1      149.06      131.75      2.25 o
   6  19   1       64.41       60.62      1.63 o
   7  19   1        0.07        0.05      0.76 o
   8  19   1       19.73       21.46      1.51 o
   1  20   1      165.18      153.29      1.93 o
   2  20   1      128.62      127.99      1.92 o
   3  20   1      259.27      237.76      2.63 o
   4  20   1       80.86       76.09      1.70 o
   5  20   1      144.12      115.11      2.12 o
   6  20   1        1.69       -0.50      0.65 o
   7  20   1       42.70       46.11      1.83 o
   8  20   1        6.06        3.77      1.07 o
   0  21   1      210.57      182.91      3.07 o
   1  21   1       62.88       59.72      1.33 o
   2  21   1      350.06      323.95      3.94 o
   3  21   1       99.50       95.01      1.73 o
   4  21   1      104.69      100.47      1.92 o
   5  21   1       44.75       43.78      1.49 o
   6  21   1        3.74        4.19      0.81 o
   7  21   1       25.36       23.59      1.47 o
   8  21   1        3.45        4.19      1.74 o
   1  22   1      154.05      138.59      2.05 o
   2  22   1       97.63       82.85      1.84 o
   3  22   1       28.13       24.36      1.03 o
   4  22   1       31.27       30.83      1.33 o
   5  22   1       92.89       74.86      1.90 o
   6  22   1        2.51        0.86      0.69 o
   7  22   1        6.10        4.84      1.01 o
   8  22   1        2.75        6.33      3.16 o
   0  23   1       36.97       38.58      2.13 o
   1  23   1      137.25      118.31      2.19 o
   2  23   1      168.38      151.54      2.48 o
   3  23   1      216.77      203.70      2.69 o
   4  23   1       56.36       46.69      1.69 o
   5  23   1        8.47        8.84      1.02 o
   6  23   1        9.70        8.83      1.14 o
   7  23   1       16.40       15.58      1.43 o
   1  24   1      325.63      298.60      3.75 o
   2  24   1       97.13       90.81      1.87 o
   3  24   1      115.54      106.73      2.09 o
   4  24   1       54.60       46.14      1.75 o
   5  24   1       40.07       40.94      1.72 o
   6  24   1        4.04        2.27      0.85 o
   7  24   1        4.34        6.67      2.16 o
   0  25   1      535.00      468.80      7.75 o
   1  25   1      214.03      194.27      3.20 o
   2  25   1      164.84      156.27      2.73 o
   3  25   1       92.12       78.77      1.93 o
   4  25   1       30.97       36.45      1.63 o
   5  25   1       15.73       14.43      1.18 o
   6  25   1        2.28        2.00      0.86 o
   7  25   1        2.59        0.76      2.22 o
   1  26   1       52.73       50.40      2.04 o
   2  26   1        2.82        3.65      0.79 o
   3  26   1        3.93        5.54      0.90 o
   4  26   1       19.33       18.08      1.30 o
   5  26   1       10.67        9.92      1.17 o
   6  26   1        2.19        2.12      0.95 o
   0  27   1       72.13       67.76      2.81 o
   1  27   1        2.72        5.12      0.94 o
   2  27   1       21.33       22.30      1.41 o
   3  27   1        1.00        3.60      1.02 o
   4  27   1        6.28        7.04      1.35 o
   5  27   1       16.36       15.91      1.37 o
   6  27   1        0.07       -0.35      1.07 o
   1  28   1        3.41        5.44      0.96 o
   2  28   1        8.48       12.24      1.17 o
   3  28   1       13.01       14.91      1.34 o
   4  28   1       13.90       17.33      1.33 o
   5  28   1       40.07       39.36      1.90 o
   0  29   1       25.36       30.77      2.25 o
   1  29   1        3.82        5.51      0.95 o
   2  29   1       10.39       10.71      1.13 o
   3  29   1        1.08        0.96      1.03 o
   4  29   1       51.53       53.38      2.24 o
   5  29   1       28.77       31.35      3.07 o
   1  30   1        1.91        2.41      0.79 o
   2  30   1       48.60       51.33      1.97 o
   3  30   1       14.70       13.53      1.54 o
   4  30   1        6.60        5.85      1.60 o
   0  31   1        2.40        4.66      1.32 o
   1  31   1        8.08        9.68      1.12 o
   2  31   1        7.35       13.75      1.24 o
   3  31   1        1.51        2.71      1.30 o
   4  31   1       62.05       50.63      6.65 o
   1  32   1       13.91       17.13      1.37 o
   2  32   1       20.73       27.26      3.52 o
   3  32   1       65.50       60.44      6.65 o
   0  33   1        5.82       12.09      1.99 o
   1  33   1        9.92       15.09      2.19 o
   2  33   1        0.49        4.37      1.89 o
   0   0   2        4.09        5.16      0.30 o
   2   0   2    28058.69    31181.81    229.64 o
   4   0   2      149.44      149.42      1.85 o
   6   0   2      236.25      230.20      3.48 o
   8   0   2       68.43       70.02      2.40 o
  10   0   2       86.43       96.36      3.63 o
   1   1   2     5708.07     6414.66     34.90 o
   2   1   2     4491.37     4772.16     25.19 o
   3   1   2      712.04      807.88      4.73 o
   4   1   2        9.71       10.02      0.38 o
   5   1   2       13.36       13.16      0.57 o
   6   1   2        9.79       10.75      0.64 o
   7   1   2      450.57      414.38      3.86 o
   8   1   2       11.49       10.14      0.85 o
   9   1   2       19.43       23.48      1.33 o
  10   1   2       27.49       29.41      1.72 o
   0   2   2     3269.47     3510.13     28.09 o
   1   2   2     1452.98     1476.26      7.99 o
   2   2   2     1259.07     1398.61      7.69 o
   3   2   2      936.71     1069.08      6.11 o
   4   2   2       61.99       62.27      0.78 o
   5   2   2      465.01      450.70      3.53 o
   6   2   2       56.26       45.99      1.05 o
   7   2   2      295.55      286.09      3.19 o
   8   2   2       58.54       56.51      1.45 o
   9   2   2       13.93       13.34      1.11 o
  10   2   2        5.51        7.66      1.23 o
   1   3   2     2049.49     2147.12     11.50 o
   2   3   2     1227.55     1290.77      7.13 o
   3   3   2      357.80      346.50      2.32 o
   4   3   2      338.86      367.84      2.53 o
   5   3   2      112.99      103.22      1.31 o
   6   3   2       22.06       20.32      0.79 o
   7   3   2       47.28       43.35      1.24 o
   8   3   2       63.28       58.90      1.51 o
   9   3   2       27.82       27.27      1.40 o
  10   3   2        4.52        6.58      1.11 o
   0   4   2     4883.30     5496.53     40.92 o
   1   4   2     1669.96     1776.95      9.59 o
   2   4   2     1240.22     1329.35      7.34 o
   3   4   2      893.36      980.72      5.66 o
   4   4   2      373.03      416.73      2.93 o
   5   4   2      113.13      111.11      1.49 o
   6   4   2       34.21       32.64      0.93 o
   7   4   2       10.63        8.93      0.76 o
   8   4   2        5.04        6.92      0.82 o
   9   4   2       29.97       31.31      1.41 o
  10   4   2       37.76       38.98      2.32 o
   1   5   2     3761.46     4206.93     23.05 o
   2   5   2     3019.75     3314.50     18.22 o
   3   5   2      307.08      330.73      2.32 o
   4   5   2       11.60       12.09      0.41 o
   5   5   2      289.78      278.66      3.70 o
   6   5   2      225.19      220.98      2.54 o
   7   5   2       92.25       81.28      1.78 o
   8   5   2       31.72       29.49      1.25 o
   9   5   2       24.91       25.27      1.31 o
  10   5   2       19.07       18.82      1.71 o
   0   6   2     1817.38     2002.02     15.29 o
   1   6   2     1489.20     1610.40      9.10 o
   2   6   2     1826.14     2024.22     11.01 o
   3   6   2      955.22     1062.16      6.32 o
   4   6   2      962.92     1075.02      6.30 o
   5   6   2      460.42      479.33      4.09 o
   6   6   2      162.29      160.55      2.13 o
   7   6   2       22.56       20.86      1.02 o
   8   6   2       22.77       24.42      1.20 o
   9   6   2        5.71        6.01      0.86 o
  10   6   2       18.43       18.78      1.84 o
   1   7   2      871.60      898.86      5.30 o
   2   7   2      339.93      337.42      2.22 o
   3   7   2      167.80      211.10      1.63 o
   4   7   2     1093.04     1265.34      7.56 o
   5   7   2      483.60      519.58      5.41 o
   6   7   2      135.49      134.33      1.92 o
   7   7   2        5.23        5.77      0.72 o
   8   7   2       12.19       13.28      1.00 o
   9   7   2       43.49       41.73      1.64 o
  10   7   2       12.03       17.23      1.79 o
   0   8   2      733.24      731.25      6.50 o
   1   8   2      620.61      741.23      4.49 o
   2   8   2      644.09      607.48      3.82 o
   3   8   2      497.79      525.47      3.48 o
   4   8   2      470.79      506.14      3.49 o
   5   8   2      270.79      252.79      2.75 o
   6   8   2        8.67        6.95      0.66 o
   7   8   2       24.16       26.77      1.18 o
   8   8   2       58.78       52.97      1.65 o
   9   8   2        0.05        1.25      0.82 o
  10   8   2       24.44       28.01      2.65 o
   1   9   2      434.83      468.93      3.04 o
   2   9   2     4152.83     4604.93     25.25 o
   3   9   2       70.47       81.03      0.98 o
   4   9   2      154.52      167.66      1.68 o
   5   9   2       74.15       69.88      1.17 o
   6   9   2      121.60      124.34      1.91 o
   7   9   2       74.44       68.85      1.61 o
   8   9   2        0.81        1.54      0.69 o
   9   9   2       24.06       21.64      1.31 o
  10   9   2        5.17        7.06      1.72 o
   0  10   2     2450.71     2757.49     22.64 o
   1  10   2      532.60      569.26      3.63 o
   2  10   2     1996.24     2177.24     12.31 o
   3  10   2      701.94      753.88      4.77 o
   4  10   2      481.60      461.76      4.75 o
   5  10   2       24.46       23.14      0.75 o
   6  10   2      267.59      274.56      3.05 o
   7  10   2        2.06        2.68      0.65 o
   8  10   2        6.21        7.56      1.04 o
   9  10   2       21.15       27.68      1.47 o
  10  10   2        0.69       -2.85      2.85 o
   1  11   2      430.42      510.85      3.36 o
   2  11   2       99.89      106.36      1.13 o
   3  11   2      504.18      553.70      3.71 o
   4  11   2      292.29      289.94      2.59 o
   5  11   2      410.45      382.16      3.44 o
   6  11   2      385.44      362.72      3.65 o
   7  11   2       34.15       34.51      1.35 o
   8  11   2        0.32       -0.35      0.73 o
   9  11   2       24.74       26.74      2.13 o
   0  12   2      974.48     1088.70      8.85 o
   1  12   2      621.69      702.46      4.45 o
   2  12   2       75.05       68.22      0.91 o
   3  12   2       73.95       75.88      0.99 o
   4  12   2      138.12      145.32      1.65 o
   5  12   2       74.39       72.81      1.49 o
   6  12   2        8.29        6.65      0.71 o
   7  12   2       41.94       36.32      1.40 o
   8  12   2       20.80       21.94      1.26 o
   9  12   2        1.83        2.10      0.84 o
   1  13   2     1333.95     1584.79      9.57 o
   2  13   2      724.43      809.61      5.08 o
   3  13   2      227.38      221.99      2.04 o
   4  13   2       62.68       63.97      1.19 o
   5  13   2       94.09       81.61      1.60 o
   6  13   2        9.07       10.33      0.81 o
   7  13   2        6.75        6.65      0.84 o
   8  13   2       18.46       19.23      1.23 o
   9  13   2        6.75        5.81      0.95 o
   0  14   2      497.11      548.47      4.96 o
   1  14   2      591.26      594.78      3.94 o
   2  14   2      322.65      339.42      2.71 o
   3  14   2      702.88      730.65      6.08 o
   4  14   2      163.40      145.98      1.86 o
   5  14   2       40.30       44.49      1.25 o
   6  14   2        3.54        2.06      0.56 o
   7  14   2       50.47       54.16      1.67 o
   8  14   2        1.07        1.31      0.77 o
   9  14   2       11.20       14.03      1.23 o
   1  15   2      636.35      697.79      4.55 o
   2  15   2       66.22       58.93      0.98 o
   3  15   2      635.32      608.94      5.29 o
   4  15   2       92.41       95.58      1.51 o
   5  15   2      251.83      244.14      2.96 o
   6  15   2       33.85       35.38      1.19 o
   7  15   2       14.40       12.27      1.03 o
   8  15   2       16.63       16.81      1.23 o
   9  15   2        2.11        1.83      1.35 o
   0  16   2      537.30      546.41      5.57 o
   1  16   2        9.12        8.21      0.53 o
   2  16   2      154.73      155.07      1.67 o
   3  16   2      328.59      324.50      2.91 o
   4  16   2      387.77      365.48      3.42 o
   5  16   2       88.99       86.42      2.25 o
   6  16   2      217.88      206.11      2.73 o
   7  16   2       12.60       13.78      1.08 o
   8  16   2       39.31       35.31      1.69 o
   9  16   2       14.45       17.86      3.01 o
   1  17   2      364.27      355.10      3.04 o
   2  17   2      119.30      107.63      1.40 o
   3  17   2      315.95      307.03      2.85 o
   4  17   2      390.79      369.98      4.52 o
   5  17   2       55.54       53.30      1.43 o
   6  17   2        5.24        5.54      0.74 o
   7  17   2       13.24       14.87      1.32 o
   8  17   2        5.92        4.10      0.95 o
   9  17   2       13.33       12.34      4.11 o
   0  18   2      232.77      232.11      3.08 o
   1  18   2       40.64       35.14      0.89 o
   2  18   2      286.97      246.31      3.17 o
   3  18   2      146.50      139.16      1.80 o
   4  18   2      174.19      181.06      2.37 o
   5  18   2       53.87       53.48      1.45 o
   6  18   2        6.31        7.35      0.79 o
   7  18   2       11.02       10.96      1.08 o
   8  18   2       13.58       11.43      1.24 o
   1  19   2       17.17       16.58      0.71 o
   2  19   2      102.41      100.73      1.59 o
   3  19   2        2.89        2.77      0.54 o
   4  19   2       39.01       44.76      1.26 o
   5  19   2       11.43       10.19      0.86 o
   6  19   2       26.22       22.97      1.18 o
   7  19   2        0.17       -0.77      0.82 o
   8  19   2       23.90       23.69      1.55 o
   0  20   2      543.29      523.29      6.84 o
   1  20   2       29.27       25.10      0.84 o
   2  20   2       23.90       20.02      0.87 o
   3  20   2       71.22       69.76      1.43 o
   4  20   2        0.11        0.81      0.64 o
   5  20   2       90.43       87.51      2.28 o
   6  20   2       10.22        8.78      0.89 o
   7  20   2        6.92        7.23      1.08 o
   8  20   2        2.59        5.52      1.91 o
   1  21   2      104.64      108.63      1.69 o
   2  21   2      172.12      149.77      2.05 o
   3  21   2       48.82       44.41      1.25 o
   4  21   2       98.46       87.24      2.10 o
   5  21   2       56.84       49.78      1.75 o
   6  21   2        3.41        1.38      0.73 o
   7  21   2       66.01       64.57      2.08 o
   8  21   2        1.38        2.43      2.37 o
   0  22   2      294.29      284.69      4.17 o
   1  22   2       35.25       25.10      1.00 o
   2  22   2      100.12      101.91      1.82 o
   3  22   2      133.01      117.53      2.50 o
   4  22   2        4.56        5.32      0.84 o
   5  22   2       74.07       62.30      1.92 o
   6  22   2       20.43       18.37      1.22 o
   7  22   2        1.96        1.90      1.01 o
   1  23   2      205.23      192.20      2.67 o
   2  23   2        0.94        0.99      0.57 o
   3  23   2        8.37        8.06      0.79 o
   4  23   2       11.44       13.33      1.03 o
   5  23   2        0.03        1.32      0.78 o
   6  23   2       11.58       11.44      1.07 o
   7  23   2        8.64       11.33      1.37 o
   0  24   2       13.93       15.49      1.63 o
   1  24   2       34.63       37.04      1.28 o
   2  24   2       16.43       15.05      0.98 o
   3  24   2      223.76      209.46      2.99 o
   4  24   2       49.91       48.41      1.64 o
   5  24   2       22.05       20.34      1.28 o
   6  24   2       26.04       22.72      1.39 o
   7  24   2        4.91        8.80      3.32 o
   1  25   2       63.24       58.14      1.81 o
   2  25   2       82.38       69.42      1.83 o
   3  25   2       10.67       10.86      0.96 o
   4  25   2        2.45        3.20      0.80 o
   5  25   2        5.03        4.81      0.89 o
   6  25   2       22.42       25.32      1.51 o
   0  26   2      162.53      181.75      4.43 o
   1  26   2        1.37        2.69      0.86 o
   2  26   2       47.41       45.64      1.60 o
   3  26   2       14.61       14.49      1.21 o
   4  26   2       49.11       50.30      1.86 o
   5  26   2       25.42       27.48      1.52 o
   6  26   2       17.60       18.77      1.74 o
   1  27   2       24.71       23.25      1.40 o
   2  27   2        9.09       11.42      1.04 o
   3  27   2        6.25        5.58      0.96 o
   4  27   2        1.94        1.61      0.86 o
   5  27   2        1.48        1.34      0.99 o
   6  27   2       11.13       10.76      1.64 o
   0  28   2       59.18       61.37      2.69 o
   1  28   2       11.54       13.63      1.16 o
   2  28   2       53.12       50.08      1.88 o
   3  28   2        4.65        6.69      1.12 o
   4  28   2       12.90       13.33      1.41 o
   5  28   2        0.65       -0.67      0.95 o
   1  29   2       37.49       36.62      1.67 o
   2  29   2       65.32       64.85      2.07 o
   3  29   2       14.09       15.29      1.58 o
   4  29   2        9.94        7.80      1.25 o
   5  29   2       18.07       19.22      2.43 o
   0  30   2        6.68        8.49      1.50 o
   1  30   2       46.39       45.36      1.84 o
   2  30   2       30.64       33.90      1.71 o
   3  30   2       20.67       22.71      2.08 o
   4  30   2       31.17       27.38      2.66 o
   1  31   2       15.84       19.05      1.40 o
   2  31   2        5.42        8.85      1.14 o
   3  31   2       13.79       14.17      2.74 o
   4  31   2        5.81        6.33      4.43 o
   0  32   2       23.30       25.86      2.69 o
   1  32   2       26.24       28.10      1.88 o
   2  32   2       19.31       21.08      2.97 o
   3  32   2        4.79       12.66      4.43 o
   1  33   2        4.96        8.47      1.60 o
   2   0   3      222.61      222.61      2.28 o
   4   0   3     1217.06     1379.27     11.97 o
   6   0   3      161.49      163.03      2.85 o
   8   0   3       65.30       60.18      2.47 o
  10   0   3        2.25        2.98      2.53 o
   0   1   3     4995.00     5219.88     39.09 o
   1   1   3      151.18      144.06      1.14 o
   2   1   3     1338.16     1535.12      8.48 o
   3   1   3      795.28      911.99      5.36 o
   4   1   3     1552.84     1657.73      9.70 o
   5   1   3      133.11      116.71      1.63 o
   6   1   3      275.21      247.01      2.88 o
   7   1   3       55.48       46.08      1.20 o
   8   1   3       58.02       58.55      1.61 o
   9   1   3       11.37       11.36      1.02 o
  10   1   3        0.56        2.97      1.46 o
   1   2   3      399.74      440.57      2.81 o
   2   2   3     2238.38     2574.70     13.88 o
   3   2   3     1615.00     1905.01     10.52 o
   4   2   3     1427.50     1497.18      8.54 o
   5   2   3      137.12      129.14      2.09 o
   6   2   3       49.54       41.71      1.04 o
   7   2   3       45.32       36.71      1.17 o
   8   2   3       38.16       35.32      1.29 o
   9   2   3       29.95       30.51      1.51 o
  10   2   3       18.54       17.91      1.79 o
   0   3   3      765.75      846.30      6.79 o
   1   3   3     8388.48     9127.76     49.37 o
   2   3   3      587.09      660.78      4.33 o
   3   3   3     1529.67     1789.08      9.93 o
   4   3   3      110.02      115.35      1.20 o
   5   3   3      901.27      902.11      8.07 o
   6   3   3      143.78      123.64      1.75 o
   7   3   3       94.87       88.65      1.73 o
   8   3   3       90.87       93.83      1.86 o
   9   3   3       53.17       43.95      1.69 o
  10   3   3        3.49        4.87      1.25 o
   1   4   3     2885.10     3183.53     17.50 o
   2   4   3     1099.97     1190.99      6.71 o
   3   4   3      208.75      240.62      1.82 o
   4   4   3      540.16      553.46      3.75 o
   5   4   3      359.50      413.50      3.11 o
   6   4   3      100.03       86.18      1.55 o
   7   4   3      121.45      113.97      1.90 o
   8   4   3       20.58       23.16      1.12 o
   9   4   3       12.56       16.73      1.25 o
  10   4   3        7.02        8.68      1.43 o
   0   5   3      981.36     1025.07      8.16 o
   1   5   3      749.93      819.61      4.85 o
   2   5   3      739.93      728.23      4.44 o
   3   5   3      172.79      206.57      1.64 o
   4   5   3      937.35      995.14      5.94 o
   5   5   3      100.80      102.66      1.33 o
   6   5   3       30.35       31.13      1.02 o
   7   5   3       68.79       65.28      1.50 o
   8   5   3       84.99       73.74      1.75 o
   9   5   3        3.58        3.60      0.83 o
  10   5   3        3.45        3.35      1.64 o
   1   6   3     1295.62     1396.21      7.73 o
   2   6   3      119.73      135.91      1.17 o
   3   6   3      193.13      226.17      1.84 o
   4   6   3      185.13      179.02      1.59 o
   5   6   3      414.22      421.25      3.61 o
   6   6   3      174.54      167.08      2.19 o
   7   6   3       40.39       34.86      1.15 o
   8   6   3       14.94       14.27      0.99 o
   9   6   3       22.67       25.56      1.40 o
  10   6   3       10.89       10.17      2.43 o
   0   7   3      683.07      771.33      6.34 o
   1   7   3     2411.60     2584.12     14.45 o
   2   7   3     4292.20     4871.96     25.88 o
   3   7   3      801.15      976.34      5.75 o
   4   7   3      326.94      343.27      2.51 o
   5   7   3      275.16      275.19      2.68 o
   6   7   3      210.72      184.99      2.34 o
   7   7   3       57.10       55.44      1.53 o
   8   7   3       32.59       32.52      1.32 o
   9   7   3        4.58        4.76      0.97 o
  10   7   3        3.89        3.80      3.16 o
   1   8   3      513.26      612.12      3.87 o
   2   8   3     1196.83     1385.45      7.80 o
   3   8   3       86.37       78.09      0.92 o
   4   8   3      671.17      750.18      4.89 o
   5   8   3      120.59      108.51      1.48 o
   6   8   3      168.59      163.36      2.20 o
   7   8   3      105.61       99.76      1.92 o
   8   8   3       16.75       13.52      1.14 o
   9   8   3       12.30       14.33      1.25 o
   0   9   3     3961.82     4545.12     36.84 o
   1   9   3      408.34      473.98      3.15 o
   2   9   3      226.61      227.79      1.74 o
   3   9   3      163.57      164.10      1.43 o
   4   9   3      632.86      689.71      5.22 o
   5   9   3       64.34       71.22      1.23 o
   6   9   3      138.83      136.83      1.91 o
   7   9   3       52.70       52.77      1.59 o
   8   9   3       18.05       19.21      1.20 o
   9   9   3       13.20       15.10      1.22 o
   1  10   3      848.95      955.91      5.81 o
   2  10   3      484.21      524.80      3.52 o
   3  10   3       48.78       50.12      0.80 o
   4  10   3      771.66      782.38      5.31 o
   5  10   3      389.19      384.46      3.32 o
   6  10   3       20.50       21.71      0.99 o
   7  10   3        0.85        0.81      0.66 o
   8  10   3        6.84        5.68      0.89 o
   9  10   3       14.53       13.71      1.17 o
   0  11   3      103.60      108.31      1.70 o
   1  11   3     1124.52     1266.39      7.51 o
   2  11   3        5.48        5.70      0.47 o
   3  11   3      349.94      386.64      2.99 o
   4  11   3      121.43      100.74      1.89 o
   5  11   3      117.84      115.12      1.68 o
   6  11   3      229.74      219.90      3.42 o
   7  11   3       92.14       87.85      1.98 o
   8  11   3        8.90        9.44      0.99 o
   9  11   3        6.72        8.59      1.06 o
   1  12   3       98.61       85.50      1.02 o
   2  12   3       44.56       44.26      0.82 o
   3  12   3       49.17       48.39      0.89 o
   4  12   3       57.97       50.08      1.03 o
   5  12   3       70.48       69.74      1.41 o
   6  12   3       53.53       52.27      1.41 o
   7  12   3       13.45       12.70      0.99 o
   8  12   3        7.11        5.23      0.89 o
   9  12   3        3.64        4.78      1.01 o
   0  13   3      172.94      147.12      2.17 o
   1  13   3       16.85       17.23      0.50 o
   2  13   3       10.79       10.07      0.50 o
   3  13   3       45.61       47.05      0.91 o
   4  13   3      297.79      262.81      2.55 o
   5  13   3      122.35      108.54      1.77 o
   6  13   3       13.05       14.07      0.91 o
   7  13   3       59.27       57.39      1.68 o
   8  13   3        6.21        5.31      0.89 o
   9  13   3       21.27       20.19      1.55 o
   1  14   3      478.82      458.71      3.25 o
   2  14   3      221.34      222.17      2.04 o
   3  14   3       37.42       35.29      0.82 o
   4  14   3      177.07      158.42      2.01 o
   5  14   3      140.26      133.50      1.99 o
   6  14   3       17.04       16.98      0.96 o
   7  14   3        8.93        8.83      0.93 o
   8  14   3        0.42        0.19      0.76 o
   9  14   3       16.26       21.39      2.15 o
   0  15   3      915.80      928.93      8.66 o
   1  15   3      247.59      275.58      3.36 o
   2  15   3       10.25       14.17      0.62 o
   3  15   3        2.81        6.35      0.59 o
   4  15   3      718.00      721.51      5.62 o
   5  15   3        0.05       -0.18      0.52 o
   6  15   3       61.08       55.89      1.43 o
   7  15   3       19.91       20.84      1.24 o
   8  15   3       18.44       20.46      1.61 o
   9  15   3        8.04        9.18      2.16 o
   1  16   3      414.05      470.13      3.88 o
   2  16   3       43.16       38.22      0.94 o
   3  16   3       46.73       50.27      1.03 o
   4  16   3        1.04        2.95      0.58 o
   5  16   3       34.06       34.81      1.33 o
   6  16   3        7.78        6.12      0.73 o
   7  16   3        8.33        9.60      0.99 o
   8  16   3        0.49        1.34      0.83 o
   9  16   3        1.00        2.22      3.16 o
   0  17   3       63.97       58.52      1.46 o
   1  17   3      227.63      202.71      2.39 o
   2  17   3      299.74      252.81      2.89 o
   3  17   3      155.79      151.95      2.00 o
   4  17   3      446.30      415.83      4.08 o
   5  17   3       23.59       24.95      1.05 o
   6  17   3       11.25       14.27      0.94 o
   7  17   3       10.35       12.35      1.12 o
   8  17   3        2.32        1.52      1.17 o
   1  18   3       76.91       71.74      1.27 o
   2  18   3       58.94       48.06      1.07 o
   3  18   3       95.99       86.71      1.55 o
   4  18   3       47.71       40.74      1.24 o
   5  18   3        7.05        5.26      0.74 o
   6  18   3        6.27        8.87      0.84 o
   7  18   3       26.54       28.37      1.40 o
   8  18   3        6.19        4.70      1.08 o
   0  19   3      234.46      185.59      3.13 o
   1  19   3      246.33      242.84      2.48 o
   2  19   3       46.12       53.94      1.25 o
   3  19   3      299.39      299.66      3.10 o
   4  19   3      174.68      157.40      2.41 o
   5  19   3       52.96       47.69      1.45 o
   6  19   3        0.27        0.38      0.69 o
   7  19   3        8.66        9.41      1.41 o
   8  19   3        6.54       10.10      1.94 o
   1  20   3      288.00      266.25      2.66 o
   2  20   3       26.25       25.39      0.98 o
   3  20   3        4.38        5.89      0.67 o
   4  20   3       17.20       17.78      1.01 o
   5  20   3       24.43       27.58      1.26 o
   6  20   3        0.77        1.93      0.78 o
   7  20   3       13.67       15.20      1.47 o
   0  21   3      991.91      996.51     10.50 o
   1  21   3       21.38       18.69      0.88 o
   2  21   3      104.42      116.23      1.83 o
   3  21   3       26.31       21.20      0.95 o
   4  21   3       46.03       44.71      1.40 o
   5  21   3        1.44        1.31      0.91 o
   6  21   3        6.35        6.95      0.98 o
   7  21   3       11.49       12.07      1.42 o
   1  22   3        9.76        7.75      0.75 o
   2  22   3      130.23      120.97      1.91 o
   3  22   3       88.34       71.12      1.53 o
   4  22   3       24.20       20.46      1.19 o
   5  22   3       75.13       69.36      1.90 o
   6  22   3       17.36       17.86      1.32 o
   7  22   3        1.70        1.12      1.23 o
   0  23   3      298.51      284.33      4.33 o
   1  23   3      128.26      128.98      2.07 o
   2  23   3       21.15       21.45      1.02 o
   3  23   3      171.41      162.20      2.57 o
   4  23   3       11.73        9.39      0.97 o
   5  23   3       25.87       24.11      1.47 o
   6  23   3        2.57        3.69      0.89 o
   7  23   3        2.94        2.71      1.70 o
   1  24   3       26.90       23.64      1.06 o
   2  24   3       32.61       30.89      1.24 o
   3  24   3       14.16       14.36      1.02 o
   4  24   3       14.15       15.68      1.15 o
   5  24   3       25.03       24.80      1.45 o
   6  24   3       33.58       28.36      1.92 o
   0  25   3       53.51       50.76      2.52 o
   1  25   3       79.24       66.54      1.65 o
   2  25   3       91.68       78.22      1.83 o
   3  25   3        2.47        2.65      0.81 o
   4  25   3        0.68        0.95      0.75 o
   5  25   3       13.10       12.61      1.20 o
   6  25   3       51.37       50.12      1.99 o
   1  26   3       49.48       45.37      1.73 o
   2  26   3       42.20       41.67      1.49 o
   3  26   3       18.25       16.83      1.18 o
   4  26   3       20.16       21.04      1.39 o
   5  26   3        2.42        2.79      0.88 o
   6  26   3        4.36        4.05      2.19 o
   0  27   3      162.60      152.97      4.53 o
   1  27   3       21.25       21.98      1.55 o
   2  27   3       43.08       44.27      1.65 o
   3  27   3       26.44       27.27      1.54 o
   4  27   3        0.38        0.87      0.84 o
   5  27   3        0.42        2.15      0.91 o
   1  28   3       10.29       13.35      1.13 o
   2  28   3       48.41       49.39      1.81 o
   3  28   3       15.49       17.23      1.34 o
   4  28   3       10.39       11.87      1.43 o
   5  28   3        0.07        2.90      1.30 o
   0  29   3        3.61        7.07      1.36 o
   1  29   3       59.27       62.56      2.00 o
   2  29   3       25.31       29.84      1.91 o
   3  29   3        8.19        8.81      1.28 o
   4  29   3        4.98        5.71      1.23 o
   1  30   3       39.77       40.20      1.90 o
   2  30   3       13.54       14.65      1.30 o
   3  30   3       34.35       30.65      2.24 o
   4  30   3        4.93        3.16      1.79 o
   0  31   3        7.65        7.96      1.50 o
   1  31   3       26.68       29.92      1.63 o
   2  31   3        0.82        2.55      1.03 o
   3  31   3       18.73       20.89      3.80 o
   1  32   3        7.89        9.18      1.70 o
   2  32   3        3.48        6.72      1.89 o
   0  33   3       18.64       27.21      4.11 o
   0   0   4     1882.11     1976.85     21.55 o
   2   0   4     1627.60     1894.39     14.74 o
   4   0   4      907.18      909.08      7.82 o
   6   0   4      129.77      107.41      2.33 o
   8   0   4      123.83      108.78      3.68 o
  10   0   4        5.37        9.49      3.80 o
   1   1   4      123.42      148.73      1.26 o
   2   1   4     1574.74     1679.13      9.61 o
   3   1   4       98.03      113.31      1.15 o
   4   1   4      338.93      349.44      2.57 o
   5   1   4       57.49       65.75      1.25 o
   6   1   4      170.54      154.66      2.06 o
   7   1   4      516.23      484.81      4.60 o
   8   1   4       14.21       13.73      1.03 o
   9   1   4       28.15       33.47      1.79 o
  10   1   4        0.40       -0.70      1.58 o
   0   2   4     1287.04     1390.92     11.74 o
   1   2   4      925.83     1031.75      6.09 o
   2   2   4        6.92        8.24      0.45 o
   3   2   4       86.94       79.00      0.93 o
   4   2   4       82.49       73.21      1.01 o
   5   2   4      298.20      307.48      2.67 o
   6   2   4       14.72       17.64      0.80 o
   7   2   4       71.87       70.41      1.91 o
   8   2   4       11.19       11.24      0.96 o
   9   2   4        8.21        9.98      1.02 o
  10   2   4        2.25        2.35      1.75 o
   1   3   4      180.28      204.83      1.59 o
   2   3   4     1606.42     1917.62     10.57 o
   3   3   4       72.44       66.91      0.88 o
   4   3   4       14.41       12.95      0.48 o
   5   3   4      112.71      111.79      1.43 o
   6   3   4       47.67       48.54      1.24 o
   7   3   4      110.87      100.66      1.87 o
   8   3   4       42.92       39.55      1.36 o
   9   3   4        4.54        3.82      0.98 o
  10   3   4        6.63        9.81      2.85 o
   0   4   4      945.72      916.38      8.08 o
   1   4   4      310.96      340.08      2.38 o
   2   4   4      959.86     1136.90      6.52 o
   3   4   4      331.69      357.43      2.62 o
   4   4   4       29.76       32.87      0.68 o
   5   4   4      157.40      154.93      1.64 o
   6   4   4      340.90      313.27      3.27 o
   7   4   4       33.37       34.56      1.22 o
   8   4   4        5.47        5.03      0.81 o
   9   4   4       11.22       11.46      1.13 o
   1   5   4     2131.67     2302.63     13.40 o
   2   5   4      311.43      331.38      2.30 o
   3   5   4       61.35       57.75      0.86 o
   4   5   4      147.94      140.77      1.51 o
   5   5   4      197.30      194.75      1.98 o
   6   5   4       99.03      107.94      1.78 o
   7   5   4       19.51       23.00      1.05 o
   8   5   4       43.74       42.21      1.56 o
   9   5   4       16.36       16.17      1.42 o
   0   6   4      393.88      408.87      3.76 o
   1   6   4      198.14      241.42      1.80 o
   2   6   4     1028.32     1112.83      6.62 o
   3   6   4      571.54      551.13      3.57 o
   4   6   4      112.26      106.66      1.33 o
   5   6   4      113.00      118.69      1.55 o
   6   6   4      171.61      163.06      2.11 o
   7   6   4       37.35       36.88      1.22 o
   8   6   4       51.33       48.97      1.76 o
   9   6   4       12.14       11.22      1.76 o
   1   7   4     1384.74     1665.55      9.25 o
   2   7   4      530.19      597.61      3.75 o
   3   7   4       65.01       65.63      0.86 o
   4   7   4      588.52      586.57      4.18 o
   5   7   4      272.72      254.77      2.62 o
   6   7   4       12.02       10.10      0.72 o
   7   7   4       82.44       81.92      1.78 o
   8   7   4       10.12       14.19      1.16 o
   9   7   4       21.54       19.80      1.40 o
   0   8   4     1591.82     1872.50     14.61 o
   1   8   4      272.61      313.01      2.18 o
   2   8   4      183.90      203.91      1.64 o
   3   8   4       53.79       66.11      0.88 o
   4   8   4       55.96       48.17      0.92 o
   5   8   4      318.56      278.75      2.69 o
   6   8   4       78.17       70.61      1.49 o
   7   8   4       58.20       62.57      1.67 o
   8   8   4        3.91        4.55      0.93 o
   9   8   4        3.04        2.77      0.91 o
   1   9   4        2.26        2.44      0.29 o
   2   9   4       41.23       56.01      0.76 o
   3   9   4      286.55      281.40      2.26 o
   4   9   4      401.89      388.73      3.25 o
   5   9   4       53.63       46.12      1.24 o
   6   9   4       60.00       54.98      1.36 o
   7   9   4       31.04       28.15      1.40 o
   8   9   4        4.08        4.84      0.91 o
   9   9   4        4.75        5.55      0.99 o
   0  10   4      826.31      869.98      7.33 o
   1  10   4      831.86      900.06      5.58 o
   2  10   4      173.62      180.74      1.65 o
   3  10   4       37.74       41.47      0.83 o
   4  10   4      400.26      435.00      3.57 o
   5  10   4      229.30      224.21      2.48 o
   6  10   4      316.75      297.87      3.42 o
   7  10   4       21.70       22.56      1.29 o
   8  10   4       54.16       48.45      1.80 o
   9  10   4        3.77        4.30      0.97 o
   1  11   4      646.40      699.69      4.52 o
   2  11   4       15.56       15.87      0.51 o
   3  11   4       97.37       88.95      1.22 o
   4  11   4      204.30      186.38      2.06 o
   5  11   4      194.41      169.89      2.13 o
   6  11   4       10.06       10.12      0.89 o
   7  11   4      174.79      162.67      3.18 o
   8  11   4        0.40        0.20      0.75 o
   9  11   4        7.13        9.99      1.17 o
   0  12   4      316.25      311.55      6.39 o
   1  12   4      252.14      293.99      2.32 o
   2  12   4      118.40      115.45      1.37 o
   3  12   4       28.82       23.84      0.71 o
   4  12   4      213.80      216.90      2.28 o
   5  12   4      114.53      104.82      1.71 o
   6  12   4        3.34        4.46      0.72 o
   7  12   4        3.98        6.56      0.91 o
   8  12   4        4.78        6.38      0.97 o
   9  12   4        0.67       -0.03      1.08 o
   1  13   4      111.19      110.01      1.34 o
   2  13   4      172.16      160.44      1.70 o
   3  13   4      274.36      248.96      2.31 o
   4  13   4       96.76       89.95      1.72 o
   5  13   4      262.34      250.71      2.90 o
   6  13   4       11.74       11.86      0.93 o
   7  13   4       20.33       20.67      1.28 o
   8  13   4       18.52       23.79      1.46 o
   9  13   4        8.11       10.78      1.76 o
   0  14   4     1215.90     1283.53     12.42 o
   1  14   4       25.66       24.76      0.75 o
   2  14   4       76.53       68.78      1.45 o
   3  14   4      619.40      635.35      4.61 o
   4  14   4       40.11       35.19      0.99 o
   5  14   4      147.05      148.92      2.29 o
   6  14   4       18.54       18.26      1.11 o
   7  14   4        9.59       10.01      1.07 o
   8  14   4       21.34       20.35      1.41 o
   9  14   4       11.61       16.94      3.48 o
   1  15   4      520.59      530.64      4.13 o
   2  15   4       29.26       31.43      0.88 o
   3  15   4      312.20      287.55      2.77 o
   4  15   4        7.67        5.55      0.60 o
   5  15   4      181.45      176.45      3.34 o
   6  15   4       14.50       14.49      1.05 o
   7  15   4        2.89        3.42      0.87 o
   8  15   4        0.58        1.78      1.00 o
   0  16   4       91.63       87.60      1.79 o
   1  16   4      167.55      158.79      1.92 o
   2  16   4       15.68       16.46      0.73 o
   3  16   4      260.71      269.73      2.69 o
   4  16   4      724.96      671.98      5.73 o
   5  16   4       16.70       17.33      1.00 o
   6  16   4      182.38      165.24      2.77 o
   7  16   4       13.94       12.57      1.12 o
   8  16   4       44.40       45.81      1.90 o
   1  17   4      105.82       90.93      1.44 o
   2  17   4      391.28      357.17      3.23 o
   3  17   4      172.06      162.12      2.02 o
   4  17   4      230.79      223.38      2.91 o
   5  17   4       49.27       42.93      1.50 o
   6  17   4       12.64       15.32      1.04 o
   7  17   4       18.81       20.16      1.36 o
   8  17   4        9.12       11.92      1.35 o
   0  18   4      728.36      665.54      7.47 o
   1  18   4       11.61       10.15      0.67 o
   2  18   4       10.53       14.98      0.83 o
   3  18   4      239.56      256.01      2.81 o
   4  18   4      161.41      155.23      2.40 o
   5  18   4        9.87        8.08      0.92 o
   6  18   4        3.29        3.66      0.79 o
   7  18   4        0.94        1.60      0.89 o
   8  18   4       20.28       21.44      2.61 o
   1  19   4      229.73      224.69      2.55 o
   2  19   4      338.76      305.07      3.77 o
   3  19   4       71.07       67.25      1.46 o
   4  19   4       82.82       91.09      1.85 o
   5  19   4        2.64        2.22      0.71 o
   6  19   4        2.56        2.44      0.77 o
   7  19   4        8.43       11.09      1.23 o
   8  19   4        9.39       14.24      3.80 o
   0  20   4      306.70      262.96      4.03 o
   1  20   4       62.82       53.92      1.29 o
   2  20   4      276.68      255.65      2.84 o
   3  20   4        8.48        8.87      0.78 o
   4  20   4       29.11       24.40      1.21 o
   5  20   4        5.50        5.14      0.88 o
   6  20   4        8.78        9.98      0.99 o
   7  20   4        3.93        4.66      1.10 o
   1  21   4      363.60      321.59      3.45 o
   2  21   4      100.93       92.56      1.66 o
   3  21   4       65.10       58.67      1.45 o
   4  21   4        1.83        4.04      0.78 o
   5  21   4       24.16       23.87      1.29 o
   6  21   4        0.56        1.79      0.80 o
   7  21   4        6.54        4.82      1.16 o
   0  22   4      261.94      226.34      3.75 o
   1  22   4      106.56       83.45      1.60 o
   2  22   4      137.66      141.47      2.32 o
   3  22   4      113.90      104.49      2.40 o
   4  22   4        0.36       -0.61      0.64 o
   5  22   4       34.33       34.86      1.50 o
   6  22   4        3.42        4.83      0.95 o
   7  22   4        4.14        8.41      2.21 o
   1  23   4       16.49       18.69      0.97 o
   2  23   4       33.99       41.26      1.40 o
   3  23   4       51.56       45.51      1.48 o
   4  23   4       10.95       10.12      1.00 o
   5  23   4        0.35        0.30      0.78 o
   6  23   4        1.00        2.18      1.00 o
   0  24   4        5.71        4.29      0.91 o
   1  24   4        8.40        8.16      0.83 o
   2  24   4      128.06      117.65      2.19 o
   3  24   4        9.47       11.16      0.96 o
   4  24   4       15.90       17.39      1.23 o
   5  24   4        1.76        3.76      0.92 o
   6  24   4       32.84       36.74      1.88 o
   1  25   4       32.27       33.04      1.32 o
   2  25   4       55.24       56.08      1.62 o
   3  25   4        0.76        2.04      0.75 o
   4  25   4        0.02        1.10      0.90 o
   5  25   4        7.57        9.85      1.10 o
   6  25   4        1.76        4.28      1.35 o
   0  26   4       19.84       17.87      1.54 o
   1  26   4      102.47      100.94      2.45 o
   2  26   4       17.55       20.22      1.22 o
   3  26   4       12.25       10.04      1.50 o
   4  26   4        0.13        1.68      0.89 o
   5  26   4        1.13        2.57      0.92 o
   1  27   4       46.24       52.51      1.85 o
   2  27   4       22.26       19.62      1.52 o
   3  27   4        2.25        3.91      0.90 o
   4  27   4        1.13        2.63      0.96 o
   5  27   4        0.88        2.12      0.99 o
   0  28   4       23.86       23.71      2.36 o
   1  28   4       56.86       52.56      3.25 o
   2  28   4        5.53        6.21      0.96 o
   3  28   4       24.96       29.40      1.59 o
   4  28   4       21.05       23.24      1.60 o
   5  28   4       18.05       22.47      4.43 o
   1  29   4        0.34        1.91      0.96 o
   2  29   4       26.64       28.21      1.67 o
   3  29   4       11.51       15.58      1.58 o
   4  29   4       14.07       16.40      2.57 o
   0  30   4       37.32       39.52      3.50 o
   1  30   4        5.96        9.19      1.26 o
   2  30   4       20.45       22.00      1.72 o
   3  30   4        0.91        2.39      2.37 o
   1  31   4       39.97       48.52      3.41 o
   2  31   4        1.74        3.16      2.53 o
   1  32   4        0.54        5.06      2.85 o
   2   0   5      877.04     1029.60      8.52 o
   4   0   5        7.86        7.15      0.61 o
   6   0   5      387.56      384.55      5.66 o
   8   0   5      168.08      156.48      6.85 o
   0   1   5       42.09       46.69      1.06 o
   1   1   5       17.26       17.99      0.43 o
   2   1   5      161.64      154.73      1.36 o
   3   1   5      120.32      120.89      1.26 o
   4   1   5       87.76      102.56      1.22 o
   5   1   5      206.93      194.08      2.02 o
   6   1   5      174.80      174.89      2.44 o
   7   1   5       27.43       26.08      1.34 o
   8   1   5       41.43       35.80      1.58 o
   9   1   5        2.76        3.66      0.94 o
   1   2   5      198.25      201.60      1.67 o
   2   2   5      230.96      261.58      2.02 o
   3   2   5      376.35      416.83      2.91 o
   4   2   5       89.12       85.00      1.13 o
   5   2   5        7.02        5.79      0.53 o
   6   2   5       96.40       95.95      1.79 o
   7   2   5       24.93       24.70      1.19 o
   8   2   5        6.75        8.24      1.01 o
   9   2   5       12.53       13.74      1.21 o
   0   3   5      142.40      135.57      2.78 o
   1   3   5      338.80      337.53      2.43 o
   2   3   5       89.40      111.04      1.19 o
   3   3   5      977.57      996.39      5.97 o
   4   3   5        1.69        1.74      0.34 o
   5   3   5      228.40      218.23      2.27 o
   6   3   5       66.18       62.65      1.48 o
   7   3   5       42.34       44.28      1.49 o
   8   3   5        2.28        2.20      0.83 o
   9   3   5        6.32        7.45      1.44 o
   1   4   5      480.69      561.51      3.67 o
   2   4   5      777.39      832.75      5.24 o
   3   4   5      217.29      250.11      2.11 o
   4   4   5       78.11       78.45      1.50 o
   5   4   5      167.46      168.60      2.06 o
   6   4   5       46.27       45.10      1.32 o
   7   4   5      102.57       98.41      2.07 o
   8   4   5       39.76       39.69      1.65 o
   9   4   5        8.11        6.44      1.32 o
   0   5   5      355.96      376.16      3.97 o
   1   5   5       46.31       52.51      1.01 o
   2   5   5      174.03      165.63      1.59 o
   3   5   5       21.28       22.46      0.63 o
   4   5   5      263.70      265.87      2.53 o
   5   5   5      187.30      174.89      2.02 o
   6   5   5      112.05      101.30      1.83 o
   7   5   5      114.19      111.79      2.22 o
   8   5   5       15.88       17.47      1.25 o
   9   5   5        3.20        4.32      1.20 o
   1   6   5      354.14      380.17      2.79 o
   2   6   5       30.21       34.34      0.73 o
   3   6   5       11.99       16.06      0.55 o
   4   6   5       50.85       45.07      0.96 o
   5   6   5       12.03       11.00      0.64 o
   6   6   5       11.45       12.64      0.91 o
   7   6   5       48.69       49.87      1.57 o
   8   6   5        0.05        2.13      1.23 o
   9   6   5       15.24       17.58      1.59 o
   0   7   5     3510.85     3962.47     32.69 o
   1   7   5      363.60      347.16      2.55 o
   2   7   5      162.53      163.25      1.54 o
   3   7   5      115.71      121.28      1.42 o
   4   7   5      175.48      183.03      1.91 o
   5   7   5       55.18       56.64      1.23 o
   6   7   5       68.76       70.29      1.58 o
   7   7   5       16.85       16.34      1.24 o
   8   7   5        6.26        7.76      1.07 o
   9   7   5        1.50        1.46      1.27 o
   1   8   5      177.55      191.96      1.75 o
   2   8   5      643.84      717.96      4.67 o
   3   8   5       49.77       50.71      0.92 o
   4   8   5       12.70       14.51      0.90 o
   5   8   5       69.08       71.52      1.37 o
   6   8   5       23.36       26.40      1.09 o
   7   8   5       40.94       37.35      1.44 o
   8   8   5        1.35        1.57      0.89 o
   9   8   5        5.63        5.01      1.69 o
   0   9   5     1029.11     1100.98      9.46 o
   1   9   5      213.08      227.67      2.03 o
   2   9   5      253.24      234.85      2.77 o
   3   9   5      148.81      143.93      1.69 o
   4   9   5      389.61      374.71      3.43 o
   5   9   5      163.97      169.90      2.69 o
   6   9   5       75.97       71.03      1.62 o
   7   9   5       30.76       34.73      1.52 o
   8   9   5       14.19       15.05      1.31 o
   9   9   5        0.66        0.04      0.96 o
   1  10   5      133.97      134.89      1.49 o
   2  10   5      432.22      421.11      3.24 o
   3  10   5       52.87       43.94      1.05 o
   4  10   5       58.63       52.42      1.17 o
   5  10   5      156.95      153.79      2.18 o
   6  10   5       28.06       27.84      1.16 o
   7  10   5       18.95       19.97      1.27 o
   8  10   5        8.99        8.82      1.07 o
   9  10   5       26.16       31.76      2.80 o
   0  11   5      497.89      511.39      6.59 o
   1  11   5      599.03      593.05      9.52 o
   2  11   5       30.93       24.04      0.75 o
   3  11   5      180.02      190.98      2.06 o
   4  11   5      265.02      255.00      2.70 o
   5  11   5       37.15       30.57      1.09 o
   6  11   5      119.61      115.79      2.09 o
   7  11   5        2.90        4.27      0.83 o
   8  11   5       23.39       22.49      1.43 o
   9  11   5        0.07        0.32      2.22 o
   1  12   5      423.91      404.41      3.33 o
   2  12   5      290.05      286.25      2.79 o
   3  12   5       26.69       21.35      0.77 o
   4  12   5       96.89       98.81      1.60 o
   5  12   5      349.61      353.10      3.66 o
   6  12   5       10.23       11.46      0.98 o
   7  12   5       96.13       83.56      2.38 o
   8  12   5       11.80       12.26      1.20 o
   0  13   5      948.49     1017.01      9.44 o
   1  13   5      289.41      281.00      4.50 o
   2  13   5       62.44       66.47      1.47 o
   3  13   5      100.22      103.48      1.68 o
   4  13   5       57.61       60.17      1.30 o
   5  13   5      113.51      114.38      2.21 o
   6  13   5        9.52        9.67      0.93 o
   7  13   5       15.77       17.67      1.25 o
   8  13   5       34.16       33.13      1.95 o
   1  14   5      207.44      191.63      2.18 o
   2  14   5       75.41       62.76      1.25 o
   3  14   5      256.16      246.68      2.67 o
   4  14   5      245.98      249.96      2.93 o
   5  14   5      151.07      155.22      2.40 o
   6  14   5        4.54        5.60      1.09 o
   7  14   5       44.00       43.44      1.92 o
   8  14   5        1.97        3.29      0.97 o
   0  15   5       42.57       47.42      1.57 o
   1  15   5       18.66       16.28      0.75 o
   2  15   5      162.18      150.80      1.97 o
   3  15   5      101.37       93.77      1.59 o
   4  15   5       29.08       29.10      1.08 o
   5  15   5        3.58        3.07      0.74 o
   6  15   5       46.03       50.30      1.62 o
   7  15   5        4.74        4.57      0.94 o
   8  15   5       14.22       14.07      1.30 o
   1  16   5      154.11      152.47      1.99 o
   2  16   5       43.30       38.49      1.12 o
   3  16   5        8.00        5.85      0.64 o
   4  16   5       47.38       46.79      1.38 o
   5  16   5        3.82        3.21      0.74 o
   6  16   5        0.42        0.30      0.75 o
   7  16   5       10.59       11.73      1.28 o
   8  16   5        3.51        7.26      3.96 o
   0  17   5     1331.91     1265.52     16.86 o
   1  17   5        3.91        4.10      0.57 o
   2  17   5       89.70       94.28      1.68 o
   3  17   5      481.38      432.45      4.02 o
   4  17   5       13.76       16.02      0.99 o
   5  17   5       37.47       34.11      1.43 o
   6  17   5       48.79       48.88      1.77 o
   7  17   5        0.02       -0.22      0.97 o
   8  17   5        2.88        5.86      1.97 o
   1  18   5      154.59      133.84      2.04 o
   2  18   5      265.47      237.85      2.77 o
   3  18   5      305.24      300.38      3.19 o
   4  18   5      111.33       96.00      1.91 o
   5  18   5       14.67       13.64      1.07 o
   6  18   5        2.57        3.43      0.89 o
   7  18   5        9.05       10.51      1.28 o
   0  19   5      187.62      164.65      3.47 o
   1  19   5       61.35       69.57      1.61 o
   2  19   5      175.25      192.97      2.42 o
   3  19   5      235.18      237.34      2.94 o
   4  19   5        4.09        4.21      0.81 o
   5  19   5       12.53       10.95      1.02 o
   6  19   5       24.59       29.12      1.55 o
   7  19   5        2.69        3.01      0.98 o
   1  20   5       12.34       12.21      0.91 o
   2  20   5       39.36       34.74      1.13 o
   3  20   5       79.86       85.88      1.73 o
   4  20   5       38.31       38.63      1.63 o
   5  20   5        4.27        4.48      0.86 o
   6  20   5       14.87       12.98      1.16 o
   7  20   5       15.99       22.67      2.38 o
   0  21   5       33.55       31.19      1.76 o
   1  21   5       11.87       10.03      0.85 o
   2  21   5       54.46       44.80      1.53 o
   3  21   5       26.54       30.75      1.27 o
   4  21   5       19.15       17.94      1.28 o
   5  21   5        0.52        1.28      0.81 o
   6  21   5        1.47        3.61      0.89 o
   7  21   5        4.80       11.57      2.09 o
   1  22   5       49.92       46.22      1.47 o
   2  22   5        8.42        9.59      0.95 o
   3  22   5       74.72       73.68      1.78 o
   4  22   5        2.16        1.71      0.76 o
   5  22   5       16.19       17.84      1.24 o
   6  22   5        5.00        6.65      0.99 o
   0  23   5        0.78        0.73      0.86 o
   1  23   5       51.47       63.00      1.66 o
   2  23   5      104.74       95.90      2.17 o
   3  23   5       12.21       13.63      1.16 o
   4  23   5        6.52        6.17      0.92 o
   5  23   5        9.97       10.73      1.09 o
   6  23   5        3.31        2.82      1.24 o
   1  24   5       17.79       15.91      1.16 o
   2  24   5       49.77       51.17      1.74 o
   3  24   5       25.94       24.17      1.41 o
   4  24   5       12.10       13.20      1.21 o
   5  24   5       39.35       37.94      1.77 o
   6  24   5        4.57        7.60      1.38 o
   0  25   5       20.15       21.03      1.62 o
   1  25   5       99.33       81.51      1.99 o
   2  25   5       13.04       14.85      1.10 o
   3  25   5        0.18        0.21      0.75 o
   4  25   5       30.67       29.62      1.88 o
   5  25   5        6.48        5.93      1.14 o
   1  26   5       13.34       18.70      1.21 o
   2  26   5        2.65        4.53      0.87 o
   3  26   5        7.44        8.62      1.15 o
   4  26   5       16.11       12.44      1.50 o
   5  26   5       23.61       27.56      2.32 o
   0  27   5       34.19       37.73      2.38 o
   1  27   5        8.11       11.81      1.07 o
   2  27   5       17.12       18.88      1.33 o
   3  27   5        3.95        4.84      1.05 o
   4  27   5       27.81       29.15      2.88 o
   1  28   5        9.90       14.04      1.28 o
   2  28   5        3.09        4.94      0.97 o
   3  28   5        1.02        1.84      0.94 o
   4  28   5        3.48        2.00      1.67 o
   0  29   5       76.09       78.45      3.84 o
   1  29   5        5.80        9.55      1.29 o
   2  29   5        4.84        6.82      1.05 o
   3  29   5        4.18        6.69      2.85 o
   1  30   5       16.27       13.81      1.67 o
   2  30   5       31.05       40.51      5.38 o
   1  31   5       24.43       22.78      4.43 o
   0   0   6     2453.50     2652.86     41.08 o
   2   0   6       11.16       12.24      0.76 o
   4   0   6      452.26      419.88      6.26 o
   6   0   6      200.42      188.08      3.72 o
   8   0   6      102.41      100.20      3.39 o
   1   1   6      264.30      283.46      2.34 o
   2   1   6      183.76      191.52      1.85 o
   3   1   6      414.51      364.41      4.30 o
   4   1   6      261.17      258.18      2.53 o
   5   1   6      553.40      510.76      4.36 o
   6   1   6        6.83        9.06      0.89 o
   7   1   6       20.50       20.09      1.25 o
   8   1   6       34.88       33.06      1.58 o
   9   1   6        7.69        9.01      1.45 o
   0   2   6      207.04      216.98      2.76 o
   1   2   6       20.20       15.26      0.53 o
   2   2   6       67.25       70.98      1.04 o
   3   2   6      538.44      548.72      4.46 o
   4   2   6      104.70      108.48      1.44 o
   5   2   6      233.59      204.15      2.51 o
   6   2   6       80.44       68.93      1.70 o
   7   2   6       70.08       67.51      1.90 o
   8   2   6        4.82        9.57      1.16 o
   9   2   6       68.14       73.95      3.91 o
   1   3   6      276.87      292.27      2.41 o
   2   3   6       55.14       53.10      1.01 o
   3   3   6      213.16      194.40      2.13 o
   4   3   6       29.79       28.25      0.81 o
   5   3   6      249.80      216.30      3.03 o
   6   3   6      178.76      163.73      2.74 o
   7   3   6        6.68        7.10      0.92 o
   8   3   6        9.51       10.09      1.14 o
   9   3   6        1.27        1.48      1.28 o
   0   4   6      731.23      801.04      7.52 o
   1   4   6        6.77        7.71      0.44 o
   2   4   6      177.09      157.55      2.22 o
   3   4   6      680.73      682.03      4.82 o
   4   4   6      219.09      201.97      2.08 o
   5   4   6      125.21      113.06      1.79 o
   6   4   6      118.58      120.74      2.33 o
   7   4   6       21.27       23.81      1.41 o
   8   4   6       19.53       21.52      2.03 o
   9   4   6        5.70        4.64      1.70 o
   1   5   6     1085.49     1160.64      7.35 o
   2   5   6      163.49      156.82      1.80 o
   3   5   6       75.86       83.16      1.26 o
   4   5   6       57.50       60.59      1.10 o
   5   5   6       87.58       73.92      1.62 o
   6   5   6       84.32       82.76      1.84 o
   7   5   6       60.30       56.96      1.80 o
   8   5   6       16.72       16.94      1.33 o
   9   5   6        1.18        3.59      1.80 o
   0   6   6     1168.13     1272.55     11.30 o
   1   6   6      247.11      264.81      2.29 o
   2   6   6      204.66      171.72      1.71 o
   3   6   6      208.36      218.35      2.02 o
   4   6   6      268.82      260.94      2.85 o
   5   6   6       46.59       47.01      1.42 o
   6   6   6       94.36       85.95      1.89 o
   7   6   6       43.84       47.20      1.74 o
   8   6   6        6.89        8.94      1.04 o
   9   6   6        1.59        0.38      5.85 o
   1   7   6      141.46      145.02      2.70 o
   2   7   6     1020.71     1050.91      8.25 o
   3   7   6      268.70      256.71      2.46 o
   4   7   6       45.68       36.18      1.07 o
   5   7   6        2.93        2.55      0.57 o
   6   7   6       22.83       21.82      1.17 o
   7   7   6       25.06       25.49      1.38 o
   8   7   6        5.84        4.58      1.02 o
   9   7   6        4.04        2.53      2.85 o
   0   8   6      613.76      681.23      7.83 o
   1   8   6      349.88      395.79      3.37 o
   2   8   6      165.67      179.87      1.94 o
   3   8   6      113.79      108.15      1.51 o
   4   8   6      111.51      106.70      1.64 o
   5   8   6        9.81       13.28      0.84 o
   6   8   6      109.04       99.49      2.07 o
   7   8   6        3.81        2.61      0.80 o
   8   8   6        4.08        5.21      1.05 o
   1   9   6        5.14        5.29      0.49 o
   2   9   6       16.51       19.82      0.72 o
   3   9   6      167.31      170.77      2.11 o
   4   9   6      154.14      137.25      1.88 o
   5   9   6      180.42      167.83      2.33 o
   6   9   6       38.17       33.32      1.37 o
   7   9   6        7.18        8.24      0.99 o
   8   9   6        0.94       -0.45      0.83 o
   0  10   6      225.65      202.34      3.47 o
   1  10   6       22.45       21.17      0.79 o
   2  10   6      207.06      202.31      2.25 o
   3  10   6       51.90       45.29      1.11 o
   4  10   6      284.99      265.30      2.84 o
   5  10   6       36.47       34.10      1.25 o
   6  10   6       81.06       74.33      1.81 o
   7  10   6        7.40       10.95      1.15 o
   8  10   6       11.02       12.51      1.30 o
   1  11   6       98.66       91.45      1.53 o
   2  11   6       28.61       28.70      0.99 o
   3  11   6      225.35      194.33      2.43 o
   4  11   6       42.54       41.53      1.14 o
   5  11   6      202.57      196.83      2.80 o
   6  11   6        3.57        3.68      0.78 o
   7  11   6       30.64       35.94      1.86 o
   8  11   6       35.79       36.97      1.87 o
   0  12   6       13.95       20.25      1.15 o
   1  12   6       63.13       52.22      1.15 o
   2  12   6      317.75      291.61      3.09 o
   3  12   6       68.43       65.46      1.40 o
   4  12   6       41.47       41.40      1.16 o
   5  12   6       27.41       30.82      1.14 o
   6  12   6       14.60       18.54      1.22 o
   7  12   6        6.42        5.22      1.14 o
   8  12   6        3.17        4.33      1.05 o
   1  13   6      128.64      139.57      2.20 o
   2  13   6       61.23       60.65      1.36 o
   3  13   6      270.73      262.96      2.98 o
   4  13   6       24.51       20.54      0.96 o
   5  13   6       67.32       64.05      1.69 o
   6  13   6        1.86        1.94      0.80 o
   7  13   6       37.67       39.46      1.97 o
   8  13   6        2.56        2.13      1.20 o
   0  14   6      551.26      540.56      6.47 o
   1  14   6      168.71      153.94      2.16 o
   2  14   6      149.53      124.34      1.94 o
   3  14   6       12.34        7.65      0.72 o
   4  14   6      117.98      112.23      1.95 o
   5  14   6       10.18        8.40      0.84 o
   6  14   6        4.19        1.20      1.00 o
   7  14   6       11.33       13.66      1.60 o
   8  14   6        7.66       12.34      1.99 o
   1  15   6      175.27      150.86      2.17 o
   2  15   6       23.15       24.53      1.02 o
   3  15   6        5.80        4.70      0.70 o
   4  15   6       99.43       80.20      1.76 o
   5  15   6       66.32       63.20      1.74 o
   6  15   6        5.29        5.52      0.95 o
   7  15   6       49.26       45.90      2.40 o
   8  15   6        9.42       11.71      3.48 o
   0  16   6       30.45       25.20      1.54 o
   1  16   6        7.35        8.30      0.96 o
   2  16   6      189.00      173.70      2.40 o
   3  16   6      136.42      122.31      2.02 o
   4  16   6        7.19        8.23      0.82 o
   5  16   6       55.50       55.43      1.81 o
   6  16   6       33.39       33.97      1.89 o
   7  16   6        2.93        3.21      1.14 o
   1  17   6      144.08      121.46      2.08 o
   2  17   6       88.00       82.64      1.70 o
   3  17   6       49.84       47.18      1.79 o
   4  17   6       28.94       25.78      1.26 o
   5  17   6        9.22        9.27      1.04 o
   6  17   6       11.24       10.50      1.12 o
   7  17   6       10.83        9.38      1.36 o
   0  18   6      140.32      134.77      3.16 o
   1  18   6      112.27      100.67      2.05 o
   2  18   6       35.22       34.57      1.22 o
   3  18   6       54.25       57.19      1.72 o
   4  18   6       42.02       42.73      1.55 o
   5  18   6       11.79       11.81      1.13 o
   6  18   6        3.20        5.33      1.07 o
   7  18   6       10.13        8.78      2.82 o
   1  19   6      121.98      118.82      2.25 o
   2  19   6       33.76       32.52      1.20 o
   3  19   6       14.30       15.08      1.01 o
   4  19   6       34.82       32.22      1.45 o
   5  19   6       31.93       35.48      1.66 o
   6  19   6       36.75       39.63      1.91 o
   7  19   6       11.56        7.59      4.11 o
   0  20   6       76.36       58.24      2.75 o
   1  20   6       40.48       38.59      1.47 o
   2  20   6       25.46       24.43      1.20 o
   3  20   6       31.69       28.87      1.38 o
   4  20   6       27.72       28.54      1.40 o
   5  20   6       32.67       31.79      1.61 o
   6  20   6       13.55       13.45      1.39 o
   7  20   6        5.77        9.49      4.11 o
   1  21   6        2.44        1.50      0.72 o
   2  21   6        5.57        5.93      0.80 o
   3  21   6       12.88       13.49      1.08 o
   4  21   6        1.38        1.04      0.79 o
   5  21   6       32.96       33.20      1.67 o
   6  21   6        0.29        1.64      1.04 o
   0  22   6        7.74        7.67      1.21 o
   1  22   6        5.09        3.89      0.80 o
   2  22   6       16.08       19.50      1.20 o
   3  22   6       24.22       26.14      1.97 o
   4  22   6        0.83        0.87      0.86 o
   5  22   6       26.43       28.20      1.61 o
   6  22   6        5.93        6.68      1.63 o
   1  23   6       12.30       11.83      0.95 o
   2  23   6       44.53       44.57      1.63 o
   3  23   6        2.80        4.68      0.94 o
   4  23   6       13.69       15.78      1.32 o
   5  23   6       46.13       46.23      1.95 o
   6  23   6       11.13       12.83      5.38 o
   0  24   6       38.91       39.69      2.07 o
   1  24   6       32.35       31.92      1.47 o
   2  24   6       27.44       28.41      1.44 o
   3  24   6        9.89        9.23      1.10 o
   4  24   6       21.69       24.61      1.65 o
   5  24   6        6.70        9.40      1.22 o
   1  25   6        8.45       12.43      1.08 o
   2  25   6       27.60       26.86      1.40 o
   3  25   6        4.71        6.45      1.09 o
   4  25   6        0.08       -0.21      0.89 o
   5  25   6       24.96       23.50      2.21 o
   0  26   6       45.29       56.27      2.43 o
   1  26   6        6.65        9.92      1.02 o
   2  26   6        7.96        8.11      0.96 o
   3  26   6        7.01        7.15      1.10 o
   4  26   6        7.19        7.09      1.33 o
   1  27   6        9.75       12.40      1.11 o
   2  27   6        1.56        2.79      0.85 o
   3  27   6        5.20        5.89      1.22 o
   4  27   6        7.45        8.54      3.16 o
   0  28   6        2.10        3.40      1.42 o
   1  28   6        7.67       10.75      1.10 o
   2  28   6       45.34       48.85      2.51 o
   3  28   6       20.65       20.71      2.01 o
   1  29   6        1.19        1.70      1.18 o
   2  29   6       10.13       13.10      2.73 o
   2   0   7      127.21      120.73      3.56 o
   4   0   7       43.07       46.20      1.49 o
   6   0   7       69.91       60.37      2.65 o
   8   0   7       31.60       36.74      2.80 o
   0   1   7      213.83      194.36      3.08 o
   1   1   7      234.81      222.39      2.37 o
   2   1   7      215.76      210.39      2.31 o
   3   1   7      139.02      127.99      1.76 o
   4   1   7       24.45       20.97      0.79 o
   5   1   7      142.20      124.62      1.93 o
   6   1   7       12.90       13.56      1.08 o
   7   1   7       13.27       13.18      1.24 o
   8   1   7       17.29       17.67      1.44 o
   1   2   7      131.45      120.45      1.67 o
   2   2   7      217.39      201.79      2.43 o
   3   2   7       26.44       23.42      0.80 o
   4   2   7      217.00      196.70      2.14 o
   5   2   7       76.04       72.17      1.49 o
   6   2   7       54.22       49.73      1.61 o
   7   2   7        5.44        5.53      1.01 o
   8   2   7       11.97       12.45      1.31 o
   0   3   7      441.90      397.93      8.89 o
   1   3   7      101.26       90.61      1.44 o
   2   3   7        4.06        3.63      0.50 o
   3   3   7       53.69       53.70      1.11 o
   4   3   7      178.99      155.87      2.15 o
   5   3   7       48.14       47.15      1.34 o
   6   3   7       85.29       79.96      1.86 o
   7   3   7       13.06       16.24      1.31 o
   8   3   7       19.50       22.05      1.97 o
   1   4   7      154.87      136.70      1.78 o
   2   4   7       75.43       65.55      1.31 o
   3   4   7      233.50      212.40      2.27 o
   4   4   7       17.98       19.40      1.10 o
   5   4   7        6.77        9.32      0.79 o
   6   4   7       15.14       16.45      1.07 o
   7   4   7       39.91       38.65      2.08 o
   8   4   7       11.88       14.98      1.98 o
   0   5   7      136.23      139.42      2.55 o
   1   5   7      452.49      461.09      3.91 o
   2   5   7       55.20       54.63      1.09 o
   3   5   7       61.01       51.79      1.18 o
   4   5   7      130.21      113.18      1.84 o
   5   5   7      106.20       89.36      2.16 o
   6   5   7       77.91       69.72      1.77 o
   7   5   7        6.56        8.49      0.97 o
   8   5   7       11.51       15.88      1.41 o
   1   6   7      172.67      169.11      2.18 o
   2   6   7       84.25       73.37      1.39 o
   3   6   7       59.41       54.15      1.37 o
   4   6   7       33.13       35.30      1.22 o
   5   6   7      112.41      101.35      2.03 o
   6   6   7       19.67       20.15      1.14 o
   7   6   7       12.80       12.66      1.15 o
   8   6   7        8.22        8.77      1.20 o
   0   7   7      146.86      143.64      2.96 o
   1   7   7       52.83       47.32      1.15 o
   2   7   7      174.98      168.20      2.08 o
   3   7   7      823.65      774.26      7.05 o
   4   7   7       18.11       19.11      0.99 o
   5   7   7       11.28       10.82      0.92 o
   6   7   7       31.28       32.16      1.55 o
   7   7   7        3.63        5.62      1.17 o
   8   7   7        3.95        5.57      1.01 o
   1   8   7       25.50       30.55      1.02 o
   2   8   7      122.29      114.24      1.69 o
   3   8   7       67.00       62.28      1.42 o
   4   8   7       32.44       34.70      1.23 o
   5   8   7       37.38       32.63      1.25 o
   6   8   7       13.98       13.11      1.08 o
   7   8   7        0.62       -0.54      1.09 o
   8   8   7        8.19       10.94      1.22 o
   0   9   7      268.68      244.19      4.12 o
   1   9   7        5.98        4.77      0.60 o
   2   9   7      401.73      397.97      4.12 o
   3   9   7       56.26       53.42      1.30 o
   4   9   7       61.37       57.00      1.44 o
   5   9   7      115.84      105.21      2.00 o
   6   9   7       41.52       37.08      1.55 o
   7   9   7        5.39        4.47      1.06 o
   8   9   7        7.01        8.78      2.60 o
   1  10   7       33.08       31.41      1.03 o
   2  10   7       38.16       48.00      1.32 o
   3  10   7       12.49       14.16      0.91 o
   4  10   7       67.73       57.65      1.52 o
   5  10   7        0.15        0.97      0.59 o
   6  10   7        4.97        4.64      0.94 o
   7  10   7       26.87       29.12      1.78 o
   8  10   7       17.81       19.13      2.01 o
   0  11   7      377.91      353.14      4.80 o
   1  11   7       86.72       87.53      2.13 o
   2  11   7      296.63      270.94      3.24 o
   3  11   7      103.02       94.23      1.83 o
   4  11   7      111.58      107.84      2.14 o
   5  11   7       19.65       21.86      1.26 o
   6  11   7       32.89       33.09      1.49 o
   7  11   7       14.40       14.00      1.42 o
   8  11   7        6.93        6.26      1.76 o
   1  12   7      254.01      219.73      2.68 o
   2  12   7      111.04      115.38      2.00 o
   3  12   7      257.83      240.97      3.10 o
   4  12   7       82.12       78.77      1.87 o
   5  12   7       50.70       45.99      1.94 o
   6  12   7        3.49        3.70      0.88 o
   7  12   7        0.97        0.28      1.05 o
   8  12   7        1.92        0.32      2.53 o
   0  13   7      113.77      110.90      3.37 o
   1  13   7        1.57        2.80      0.59 o
   2  13   7       72.68       74.16      1.67 o
   3  13   7      420.36      406.60      4.35 o
   4  13   7        2.02        1.16      0.69 o
   5  13   7       30.00       26.58      1.40 o
   6  13   7       11.54       12.16      1.44 o
   7  13   7        1.19        1.66      1.20 o
   1  14   7        8.56        9.74      0.78 o
   2  14   7       75.58       70.67      2.13 o
   3  14   7       11.52       14.33      0.98 o
   4  14   7       46.88       48.70      1.58 o
   5  14   7       13.26       13.69      1.14 o
   6  14   7        3.44        2.96      1.02 o
   7  14   7       43.28       42.77      2.40 o
   0  15   7       27.47       24.55      1.52 o
   1  15   7       43.37       41.87      1.26 o
   2  15   7      174.88      159.68      2.48 o
   3  15   7       22.57       20.30      1.10 o
   4  15   7       34.72       40.49      1.50 o
   5  15   7       19.77       21.01      1.34 o
   6  15   7       21.08       20.92      1.61 o
   7  15   7        2.39       -0.09      1.37 o
   1  16   7       36.13       37.08      1.35 o
   2  16   7        1.42        1.49      0.64 o
   3  16   7       48.20       43.50      1.45 o
   4  16   7       28.08       31.77      1.40 o
   5  16   7        0.95        0.46      0.83 o
   6  16   7       22.92       27.45      1.96 o
   7  16   7       19.36       12.66      4.11 o
   0  17   7       36.84       26.66      1.66 o
   1  17   7       55.84       52.49      1.77 o
   2  17   7       68.78       63.34      1.62 o
   3  17   7       36.93       37.64      1.40 o
   4  17   7        3.18        4.65      0.87 o
   5  17   7        2.88        4.04      0.96 o
   6  17   7        5.85        5.74      1.21 o
   1  18   7       25.65       27.85      1.22 o
   2  18   7      178.18      159.20      2.57 o
   3  18   7       80.59       71.08      1.88 o
   4  18   7       86.66       84.57      2.23 o
   5  18   7       23.76       21.62      1.55 o
   6  18   7       11.15       14.71      1.54 o
   0  19   7      111.74       97.27      2.80 o
   1  19   7       38.77       31.84      1.31 o
   2  19   7       26.82       24.25      1.29 o
   3  19   7        9.00        9.78      0.94 o
   4  19   7        2.37        5.30      1.23 o
   5  19   7       21.97       21.94      1.56 o
   6  19   7        2.39        4.01      1.48 o
   1  20   7        9.90        9.06      0.91 o
   2  20   7       26.45       27.03      1.37 o
   3  20   7        0.99        2.49      0.87 o
   4  20   7        4.40        3.06      0.86 o
   5  20   7       48.17       52.15      3.05 o
   6  20   7        3.41        3.56      1.60 o
   0  21   7       41.77       35.40      2.00 o
   1  21   7        4.66        3.55      0.76 o
   2  21   7       20.37       20.48      1.23 o
   3  21   7       17.96       20.57      1.36 o
   4  21   7        1.92        1.68      0.91 o
   5  21   7        4.50        3.60      1.17 o
   1  22   7       57.06       52.20      1.64 o
   2  22   7       20.25       20.76      1.28 o
   3  22   7        7.13       10.47      1.30 o
   4  22   7        1.84        2.52      1.20 o
   5  22   7       11.47       12.29      1.75 o
   0  23   7      149.03      129.83      3.44 o
   1  23   7       12.21       10.08      0.91 o
   2  23   7       17.36       17.29      1.31 o
   3  23   7       35.31       37.47      1.74 o
   4  23   7       34.63       34.45      2.09 o
   5  23   7        3.00        4.18      2.13 o
   1  24   7       14.60       17.13      1.14 o
   2  24   7       11.07       12.30      1.18 o
   3  24   7       50.38       48.19      2.12 o
   4  24   7       15.28       16.51      1.84 o
   0  25   7       26.30       26.89      1.91 o
   1  25   7       10.63       13.44      1.09 o
   2  25   7        8.83       10.74      1.07 o
   3  25   7        5.29        7.26      1.09 o
   4  25   7       17.24       25.32      4.75 o
   1  26   7        8.73        9.81      1.06 o
   2  26   7       30.02       30.74      1.56 o
   3  26   7       10.15       13.60      1.49 o
   0  27   7       12.61       14.43      1.85 o
   1  27   7       10.88       14.98      1.27 o
   2  27   7        0.89        1.58      1.06 o
   1  28   7        9.89       11.95      1.40 o
   0   0   8      138.38      139.09      3.80 o
   2   0   8      478.74      450.95      5.76 o
   4   0   8      301.52      277.74      4.28 o
   6   0   8       25.27       25.32      2.91 o
   8   0   8        0.61       -0.32      2.53 o
   1   1   8       13.80       14.66      0.80 o
   2   1   8      106.41       98.29      2.62 o
   3   1   8      127.90      118.81      1.81 o
   4   1   8       71.13       67.62      1.43 o
   5   1   8       11.53       12.96      1.25 o
   6   1   8        1.62        1.94      1.20 o
   7   1   8        7.33        4.74      1.69 o
   8   1   8        2.11        0.53      1.67 o
   0   2   8      247.18      219.39      3.50 o
   1   2   8      213.14      194.81      2.31 o
   2   2   8       47.28       41.14      1.13 o
   3   2   8      334.47      305.07      3.14 o
   4   2   8        2.41        1.90      0.58 o
   5   2   8        3.62        3.79      0.85 o
   6   2   8       14.29       13.42      1.40 o
   7   2   8        0.65        0.49      1.19 o
   8   2   8        0.63       -1.90      1.90 o
   1   3   8       96.18       89.70      1.69 o
   2   3   8       37.14       35.28      1.26 o
   3   3   8        8.85        7.40      0.72 o
   4   3   8       11.02       11.04      0.81 o
   5   3   8       29.90       29.65      1.36 o
   6   3   8        5.16        5.77      0.92 o
   7   3   8       20.23       17.42      1.67 o
   8   3   8        6.68        8.54      3.16 o
   0   4   8      461.28      436.69      5.53 o
   1   4   8      441.26      406.91      3.73 o
   2   4   8      156.17      142.86      2.13 o
   3   4   8       35.38       35.84      1.16 o
   4   4   8      131.18      109.37      2.11 o
   5   4   8        0.78       -0.18      0.80 o
   6   4   8       34.82       32.48      1.60 o
   7   4   8       15.91       16.72      1.66 o
   8   4   8        0.39        3.29      1.67 o
   1   5   8       48.20       48.22      1.29 o
   2   5   8      211.91      183.73      2.54 o
   3   5   8        2.43        4.21      0.68 o
   4   5   8        2.31        1.91      0.66 o
   5   5   8       13.86       15.01      1.10 o
   6   5   8        2.14        2.64      0.86 o
   7   5   8        6.02        5.81      1.13 o
   8   5   8        2.19        2.29      1.89 o
   0   6   8      236.88      214.75      3.94 o
   1   6   8       45.34       42.05      1.30 o
   2   6   8       37.29       36.58      1.21 o
   3   6   8      187.52      181.82      2.60 o
   4   6   8        1.75        2.61      0.71 o
   5   6   8       79.04       75.89      2.08 o
   6   6   8       11.70       11.93      1.15 o
   7   6   8       15.25       14.28      1.55 o
   8   6   8        2.96        0.24      1.28 o
   1   7   8      240.08      208.76      3.46 o
   2   7   8        6.76        7.53      0.76 o
   3   7   8       45.66       48.25      1.41 o
   4   7   8      143.16      124.49      2.31 o
   5   7   8        9.41        9.23      0.96 o
   6   7   8       16.30       17.93      1.56 o
   7   7   8       14.58       16.00      1.37 o
   8   7   8       10.03       10.36      1.99 o
   0   8   8      226.80      184.05      3.64 o
   1   8   8        7.31       10.15      0.84 o
   2   8   8       44.70       39.61      1.35 o
   3   8   8       97.90       74.81      1.77 o
   4   8   8       37.71       40.19      1.57 o
   5   8   8       12.04       12.10      1.06 o
   6   8   8        2.59        4.00      0.87 o
   7   8   8       15.33       14.12      1.36 o
   1   9   8      105.02       97.07      1.83 o
   2   9   8      174.66      163.00      2.62 o
   3   9   8       40.65       36.85      1.39 o
   4   9   8        1.90        2.55      0.72 o
   5   9   8       23.92       24.12      1.36 o
   6   9   8        8.62        8.20      0.98 o
   7   9   8       10.78       10.74      1.26 o
   0  10   8      110.02       98.48      2.62 o
   1  10   8       39.74       35.62      1.25 o
   2  10   8       25.98       26.54      1.25 o
   3  10   8      183.49      155.03      2.61 o
   4  10   8       34.90       37.60      1.56 o
   5  10   8       10.11       11.44      1.01 o
   6  10   8        3.30        2.55      1.13 o
   7  10   8        0.35        0.33      0.94 o
   1  11   8       62.04       57.41      1.59 o
   2  11   8       50.76       48.88      1.52 o
   3  11   8        8.44        7.96      0.88 o
   4  11   8       12.64       12.53      1.07 o
   5  11   8        1.61        1.16      0.77 o
   6  11   8        3.09        2.69      1.12 o
   7  11   8       18.49       19.52      2.04 o
   0  12   8      304.64      258.15      4.93 o
   1  12   8        9.47        8.21      0.82 o
   2  12   8       10.76       10.59      0.93 o
   3  12   8        3.69        3.11      0.71 o
   4  12   8       16.47       15.95      1.10 o
   5  12   8       17.64       17.64      1.24 o
   6  12   8        9.32       12.37      1.26 o
   7  12   8        1.58        1.15      1.89 o
   1  13   8        8.22        8.99      0.87 o
   2  13   8        3.12        2.62      0.70 o
   3  13   8       10.43        9.25      0.94 o
   4  13   8        1.61        2.40      0.77 o
   5  13   8       25.78       30.52      1.55 o
   6  13   8        5.68        5.40      1.18 o
   7  13   8        0.77       -2.53      2.53 o
   0  14   8       13.23       11.47      1.41 o
   1  14   8        4.92        3.85      0.72 o
   2  14   8      159.75      154.47      2.65 o
   3  14   8        9.37       10.82      0.93 o
   4  14   8       28.95       27.03      1.37 o
   5  14   8       11.09       12.12      1.16 o
   6  14   8       21.36       27.54      1.82 o
   7  14   8        0.60       -3.16      3.16 o
   1  15   8       77.13       62.46      1.72 o
   2  15   8       51.77       48.58      1.59 o
   3  15   8       80.30       82.52      2.28 o
   4  15   8       89.21       88.54      2.31 o
   5  15   8       17.87       17.68      1.32 o
   6  15   8        4.45        6.76      1.27 o
   0  16   8       31.94       36.61      2.20 o
   1  16   8       14.29       14.37      1.13 o
   2  16   8       38.02       35.77      1.47 o
   3  16   8        1.01        1.85      0.79 o
   4  16   8       24.89       22.07      1.31 o
   5  16   8       27.68       28.12      1.67 o
   6  16   8       26.69       36.40      2.31 o
   1  17   8       18.42       17.86      1.25 o
   2  17   8       19.09       17.25      1.11 o
   3  17   8       37.91       36.75      1.66 o
   4  17   8       19.11       21.89      1.32 o
   5  17   8        9.61       12.09      1.38 o
   6  17   8        6.23        7.04      1.99 o
   0  18   8       11.23       13.41      1.57 o
   1  18   8        2.95        3.59      0.84 o
   2  18   8       22.67       23.87      1.69 o
   3  18   8       41.62       43.73      1.78 o
   4  18   8       63.25       65.10      1.95 o
   5  18   8        1.28        4.26      1.08 o
   6  18   8       13.11       17.30      3.13 o
   1  19   8       22.87       25.79      1.42 o
   2  19   8       13.68       11.84      1.07 o
   3  19   8       41.90       49.18      1.89 o
   4  19   8        3.86        4.21      0.96 o
   5  19   8       12.21       12.98      1.38 o
   0  20   8      168.49      153.26      4.14 o
   1  20   8       12.41       13.81      1.18 o
   2  20   8       17.83       21.81      1.33 o
   3  20   8        2.50        4.28      1.00 o
   4  20   8        4.49        7.64      1.12 o
   5  20   8       40.03       38.44      2.46 o
   1  21   8       47.76       47.06      1.72 o
   2  21   8        4.13        5.16      0.88 o
   3  21   8        4.25        3.42      1.12 o
   4  21   8       29.52       31.49      1.90 o
   5  21   8       31.93       38.08      3.28 o
   0  22   8       60.33       63.43      2.87 o
   1  22   8        3.85        4.32      0.86 o
   2  22   8        6.12        9.23      1.00 o
   3  22   8       29.47       32.69      2.51 o
   4  22   8       43.85       43.85      3.49 o
   1  23   8       20.95       19.28      1.28 o
   2  23   8        8.82        9.90      1.15 o
   3  23   8       23.79       32.92      2.09 o
   4  23   8       25.14       30.06      6.33 o
   0  24   8        7.98        6.14      1.40 o
   1  24   8        5.94        8.74      1.01 o
   2  24   8        8.51       10.58      1.17 o
   3  24   8        0.61        2.73      3.09 o
   1  25   8       15.82       19.30      1.37 o
   2  25   8        8.58        9.07      1.73 o
   0  26   8       20.01       19.94      3.80 o
   1  26   8        5.76        9.28      1.91 o
   2   0   9        8.08        9.01      1.10 o
   4   0   9       11.81       10.46      1.29 o
   6   0   9        5.58        5.34      1.81 o
   0   1   9      277.23      292.06      4.44 o
   1   1   9      268.90      260.64      2.96 o
   2   1   9      314.80      284.55      3.12 o
   3   1   9       16.43       16.49      0.97 o
   4   1   9        2.90        3.35      0.67 o
   5   1   9       40.12       36.35      1.72 o
   6   1   9       13.00       14.79      1.81 o
   7   1   9        9.04        9.74      1.67 o
   1   2   9      719.88      684.67      5.67 o
   2   2   9      147.29      130.00      2.35 o
   3   2   9      119.86      105.17      1.92 o
   4   2   9       15.21       15.30      1.05 o
   5   2   9       24.37       25.05      1.38 o
   6   2   9        7.14        5.24      1.41 o
   7   2   9        4.51        4.33      1.46 o
   0   3   9      621.98      594.56      7.22 o
   1   3   9       74.96       66.34      1.61 o
   2   3   9       23.35       22.24      1.06 o
   3   3   9       23.51       20.99      1.03 o
   4   3   9       11.76       13.66      1.03 o
   5   3   9        4.97        5.64      0.91 o
   6   3   9       26.95       25.85      1.69 o
   7   3   9        3.52        4.33      1.31 o
   1   4   9      557.20      519.14      4.92 o
   2   4   9       98.01       90.41      1.75 o
   3   4   9       15.77       16.47      0.95 o
   4   4   9        0.40        0.79      0.65 o
   5   4   9       20.05       20.12      1.30 o
   6   4   9        2.90        4.46      0.96 o
   7   4   9        5.46        7.32      4.43 o
   0   5   9      698.28      611.78      8.32 o
   1   5   9       24.01       23.51      1.15 o
   2   5   9       56.72       58.60      1.60 o
   3   5   9       39.80       35.90      1.41 o
   4   5   9       12.54       12.22      1.00 o
   5   5   9       83.28       72.85      2.01 o
   6   5   9        2.10        2.41      0.87 o
   7   5   9       11.70       11.23      2.46 o
   1   6   9      211.09      178.99      2.68 o
   2   6   9       47.67       46.91      1.53 o
   3   6   9       28.26       25.92      1.28 o
   4   6   9       24.71       25.29      1.28 o
   5   6   9       20.37       26.47      1.75 o
   6   6   9        1.66        3.81      0.98 o
   7   6   9       31.34       29.29      2.65 o
   0   7   9       38.18       32.48      2.01 o
   1   7   9       31.66       29.53      1.27 o
   2   7   9        1.89        1.81      0.69 o
   3   7   9       87.05       80.35      1.94 o
   4   7   9       30.82       29.87      1.46 o
   5   7   9       27.66       24.81      1.52 o
   6   7   9       23.88       24.40      1.75 o
   7   7   9        0.05        2.48      1.25 o
   1   8   9        4.16        3.83      0.76 o
   2   8   9       16.99       15.09      1.12 o
   3   8   9        2.73        1.72      0.73 o
   4   8   9       35.52       39.87      2.09 o
   5   8   9        4.23        4.14      0.90 o
   6   8   9        4.82        7.37      1.51 o
   7   8   9       22.51       23.34      2.43 o
   0   9   9      342.29      310.75      5.41 o
   1   9   9        8.50        7.91      0.84 o
   2   9   9       70.38       63.06      1.75 o
   3   9   9        7.01        6.34      0.88 o
   4   9   9       56.22       52.09      1.82 o
   5   9   9        6.82        9.30      1.09 o
   6   9   9        1.45        3.14      1.02 o
   7   9   9        3.30        1.86      2.85 o
   1  10   9       90.37       70.46      1.79 o
   2  10   9      117.60      110.71      2.32 o
   3  10   9        9.75       10.10      0.98 o
   4  10   9       13.80       14.24      1.15 o
   5  10   9        1.28        0.25      0.85 o
   6  10   9        6.25        7.98      1.27 o
   0  11   9       39.18       39.31      1.96 o
   1  11   9        7.80        7.39      0.88 o
   2  11   9       98.13       88.19      2.04 o
   3  11   9        1.07        2.59      0.73 o
   4  11   9        0.29        1.81      0.78 o
   5  11   9        0.83        4.13      1.04 o
   6  11   9        1.13        2.43      1.08 o
   1  12   9       64.81       59.84      1.75 o
   2  12   9       12.92       12.99      1.04 o
   3  12   9        3.91        2.91      0.75 o
   4  12   9       11.01       15.12      1.22 o
   5  12   9        0.52        1.41      1.00 o
   6  12   9        0.88        2.40      1.07 o
   0  13   9      122.50      106.74      5.57 o
   1  13   9      111.09      103.88      2.21 o
   2  13   9        8.41       10.67      1.01 o
   3  13   9       28.37       33.28      1.48 o
   4  13   9        1.45        1.33      0.85 o
   5  13   9        3.67        6.69      1.19 o
   6  13   9        7.16       12.79      2.85 o
   1  14   9       13.13       16.03      1.17 o
   2  14   9       12.01       15.78      1.12 o
   3  14   9        0.65        0.79      0.69 o
   4  14   9       10.21       12.75      1.23 o
   5  14   9        2.85        3.80      0.96 o
   6  14   9        3.57        6.01      2.85 o
   0  15   9       41.22       33.35      2.20 o
   1  15   9       48.10       40.61      1.67 o
   2  15   9       18.36       17.90      1.22 o
   3  15   9       13.66       11.79      1.11 o
   4  15   9       11.27       13.63      1.19 o
   5  15   9        7.39        8.40      1.21 o
   6  15   9        3.97        4.11      3.16 o
   1  16   9        3.05        2.61      0.80 o
   2  16   9       11.71       15.42      1.12 o
   3  16   9       12.94       11.85      1.16 o
   4  16   9        3.02        5.08      1.06 o
   5  16   9        3.01        3.04      1.34 o
   0  17   9       10.08       10.31      1.44 o
   1  17   9        1.62        3.70      0.79 o
   2  17   9        8.29       11.02      1.08 o
   3  17   9        4.80        6.29      0.96 o
   4  17   9       14.79       16.15      1.33 o
   5  17   9       34.18       34.01      3.03 o
   1  18   9        8.39        8.57      0.99 o
   2  18   9        2.65        4.79      1.04 o
   3  18   9       13.15       14.39      1.26 o
   4  18   9       26.52       29.53      1.64 o
   5  18   9        5.88        6.55      2.34 o
   0  19   9        1.84        4.23      2.38 o
   1  19   9        8.63       11.10      1.11 o
   2  19   9       18.26       14.63      1.25 o
   3  19   9        4.31        3.25      0.94 o
   4  19   9       22.36       25.89      2.74 o
   1  20   9       22.40       22.89      1.44 o
   2  20   9        1.06        2.16      0.95 o
   3  20   9       11.57       13.45      1.32 o
   4  20   9        1.60        3.40      2.12 o
   0  21   9       47.00       49.45      2.79 o
   1  21   9        8.91        9.28      1.40 o
   2  21   9        8.16       10.35      1.10 o
   3  21   9        1.88        2.52      1.44 o
   1  22   9       14.77       13.96      1.25 o
   2  22   9       10.55       13.06      2.49 o
   3  22   9        4.54        7.91      2.85 o
   0  23   9       12.17        9.79      2.53 o
   1  23   9        3.09        3.54      2.55 o
   2  23   9        6.05        7.39      2.12 o
   1  24   9        1.87        0.63      2.22 o
   0   0  10      148.15      141.45      4.92 o
   2   0  10       26.27       24.80      1.75 o
   4   0  10        0.17        1.42      1.12 o
   6   0  10        5.75        2.37      3.64 o
   1   1  10        4.52        4.65      0.71 o
   2   1  10       42.52       45.97      1.43 o
   3   1  10        7.85        8.32      0.91 o
   4   1  10        8.88       11.23      1.11 o
   5   1  10       21.64       18.34      1.74 o
   6   1  10        0.73       -0.73      1.39 o
   0   2  10       38.06       33.07      1.92 o
   1   2  10       29.80       29.90      1.20 o
   2   2  10        0.79        0.99      0.64 o
   3   2  10       64.89       60.87      1.62 o
   4   2  10        0.91       -0.04      0.83 o
   5   2  10        3.91        3.75      1.04 o
   6   2  10        3.31        5.85      1.50 o
   1   3  10        1.01        0.12      0.69 o
   2   3  10       47.55       46.70      1.55 o
   3   3  10       25.06       25.94      1.19 o
   4   3  10        6.83        8.49      1.01 o
   5   3  10        4.52        5.28      1.04 o
   6   3  10        4.24        7.26      1.53 o
   0   4  10       23.56       28.45      1.85 o
   1   4  10       21.71       19.58      1.12 o
   2   4  10       11.49       13.47      1.01 o
   3   4  10        6.36        5.92      0.86 o
   4   4  10       15.69       16.20      1.26 o
   5   4  10        0.32        1.11      0.78 o
   6   4  10       12.90       16.03      1.93 o
   1   5  10        6.48        6.25      0.81 o
   2   5  10       26.26       24.47      1.22 o
   3   5  10       45.90       43.68      1.63 o
   4   5  10        9.30       11.08      1.08 o
   5   5  10        4.64        6.38      1.38 o
   6   5  10        0.42       -0.36      1.78 o
   0   6  10       48.33       51.49      2.29 o
   1   6  10       46.87       49.75      1.61 o
   2   6  10       18.10       19.13      1.26 o
   3   6  10        4.69        4.18      0.81 o
   4   6  10       26.64       22.36      1.39 o
   5   6  10       11.15       13.69      1.29 o
   6   6  10        4.15        8.67      1.49 o
   1   7  10       38.34       37.99      1.50 o
   2   7  10       36.88       31.21      1.44 o
   3   7  10       44.89       38.84      1.58 o
   4   7  10       24.05       24.52      1.46 o
   5   7  10        3.01        4.00      1.35 o
   6   7  10        8.13        5.91      1.44 o
   0   8  10       57.94       48.35      2.25 o
   1   8  10       34.05       33.58      1.35 o
   2   8  10        0.23       -0.38      0.62 o
   3   8  10       49.91       50.17      1.74 o
   4   8  10        2.25        3.39      0.87 o
   5   8  10        4.77        5.46      1.08 o
   6   8  10       20.66       29.16      4.93 o
   1   9  10       23.05       20.80      1.24 o
   2   9  10        6.81        4.72      0.83 o
   3   9  10        2.44        2.74      0.74 o
   4   9  10       11.94       13.16      1.21 o
   5   9  10        2.93        4.40      1.03 o
   6   9  10        4.06        4.46      2.37 o
   0  10  10        2.54        1.88      0.97 o
   1  10  10        6.97        6.48      0.87 o
   2  10  10       60.69       63.59      1.83 o
   3  10  10       12.51       13.58      1.09 o
   4  10  10        8.16        9.37      1.10 o
   5  10  10        5.33       10.59      1.26 o
   1  11  10        4.37        3.31      0.79 o
   2  11  10       40.96       39.68      1.94 o
   3  11  10        3.96        5.55      0.86 o
   4  11  10        3.92        6.73      1.01 o
   5  11  10       11.49       12.84      1.54 o
   0  12  10       22.23       18.97      1.86 o
   1  12  10       14.18       15.69      1.13 o
   2  12  10       19.69       20.37      1.27 o
   3  12  10       12.31       11.95      1.05 o
   4  12  10        0.76        1.15      0.84 o
   5  12  10        4.04        3.35      1.21 o
   1  13  10       12.02       11.32      1.11 o
   2  13  10       11.48       12.75      1.38 o
   3  13  10        2.39        4.39      0.94 o
   4  13  10        3.12        2.55      0.87 o
   5  13  10        0.54        2.06      1.79 o
   0  14  10       20.12       26.02      2.15 o
   1  14  10        1.44        2.06      0.77 o
   2  14  10       36.13       31.39      1.50 o
   3  14  10        0.13        1.77      0.77 o
   4  14  10       13.59       12.52      1.23 o
   5  14  10       22.72       16.46      4.11 o
   1  15  10       27.68       29.85      1.55 o
   2  15  10       45.62       43.69      1.83 o
   3  15  10       24.21       25.11      1.54 o
   4  15  10       14.42       16.77      1.77 o
   0  16  10       69.43       70.55      3.06 o
   1  16  10       22.85       24.05      1.48 o
   2  16  10        1.76        2.55      0.84 o
   3  16  10        8.88       10.42      1.18 o
   4  16  10        5.61        7.18      2.13 o
   1  17  10       15.29       16.39      1.44 o
   2  17  10        5.09        6.21      1.00 o
   3  17  10        2.98        3.42      1.88 o
   4  17  10       11.42       15.90      1.97 o
   0  18  10        0.66        1.54      1.36 o
   1  18  10        5.18        5.01      0.95 o
   2  18  10        3.57        5.21      1.00 o
   3  18  10        7.82        5.49      1.89 o
   1  19  10        6.51        6.85      1.18 o
   2  19  10        3.45        6.82      1.70 o
   3  19  10        1.87        1.27      2.53 o
   0  20  10       42.56       45.85      3.91 o
   1  20  10        2.34        2.53      1.79 o
   2  20  10       18.63       24.82      4.90 o
   2   0  11       38.28       28.56      1.98 o
   4   0  11       10.75       12.74      1.99 o
   0   1  11      134.81      126.82      3.45 o
   1   1  11        8.46       10.41      1.05 o
   2   1  11       41.55       42.09      1.67 o
   3   1  11       27.17       25.28      1.34 o
   4   1  11        4.28        5.81      1.09 o
   5   1  11        6.92        8.98      2.56 o
   1   2  11       67.19       65.79      1.85 o
   2   2  11       17.69       19.43      1.30 o
   3   2  11        8.02        8.54      1.12 o
   4   2  11        5.93        6.52      1.13 o
   5   2  11        5.90        7.51      1.57 o
   0   3  11       10.90       10.39      1.35 o
   1   3  11       14.14       13.88      1.07 o
   2   3  11       15.79       17.84      1.17 o
   3   3  11       17.05       16.86      1.31 o
   4   3  11       52.74       56.09      2.42 o
   5   3  11        5.05        7.61      1.88 o
   1   4  11       51.91       49.02      1.67 o
   2   4  11        8.75       12.97      1.03 o
   3   4  11       28.33       29.22      1.57 o
   4   4  11        1.93        1.24      0.96 o
   5   4  11       11.11       13.43      2.01 o
   0   5  11       17.74       22.83      1.76 o
   1   5  11        3.41        3.68      0.81 o
   2   5  11       78.43       74.76      2.05 o
   3   5  11        5.70        5.75      0.91 o
   4   5  11       14.20       20.71      1.43 o
   5   5  11        6.19        5.60      1.68 o
   1   6  11        0.62        0.83      0.70 o
   2   6  11       17.10       16.31      1.21 o
   3   6  11       37.35       37.78      1.76 o
   4   6  11        2.74        4.21      0.94 o
   5   6  11        6.19       11.16      2.33 o
   0   7  11       22.88       25.06      2.05 o
   1   7  11       18.15       18.47      1.31 o
   2   7  11        2.26        2.94      0.86 o
   3   7  11        7.21        5.77      1.12 o
   4   7  11       32.21       35.15      1.75 o
   5   7  11        1.22        3.12      1.52 o
   1   8  11       18.86       21.67      1.32 o
   2   8  11       27.57       30.34      1.53 o
   3   8  11        3.13        3.69      0.94 o
   4   8  11        8.32        9.35      1.13 o
   0   9  11       14.25       18.12      1.68 o
   1   9  11        7.97        9.22      1.03 o
   2   9  11       16.61       17.11      1.22 o
   3   9  11        1.76        1.04      0.82 o
   4   9  11        1.34        0.60      0.86 o
   1  10  11        1.08        3.54      0.83 o
   2  10  11       21.08       19.31      1.30 o
   3  10  11        5.04        8.35      1.02 o
   4  10  11        0.75        0.34      1.12 o
   0  11  11       67.28       64.55      2.97 o
   1  11  11       16.68       17.01      1.25 o
   2  11  11       22.27       22.80      1.41 o
   3  11  11       22.39       25.68      1.60 o
   4  11  11       11.43       10.49      2.57 o
   1  12  11       38.99       38.91      2.06 o
   2  12  11       10.35       11.74      1.10 o
   3  12  11       37.34       28.97      1.71 o
   4  12  11       20.79       30.47      3.69 o
   0  13  11       12.07       12.22      1.69 o
   1  13  11       27.79       31.30      1.70 o
   2  13  11        1.87        2.43      0.81 o
   3  13  11       21.94       25.47      3.84 o
   1  14  11       19.92       19.79      1.41 o
   2  14  11       33.23       35.38      2.30 o
   3  14  11        7.55        6.33      3.16 o
   0  15  11       16.70       15.13      1.89 o
   1  15  11        4.91        5.78      1.37 o
   2  15  11       27.37       34.81      5.06 o
   1  16  11        0.89       -2.22      2.22 o
   2  16  11        0.39        0.32      2.53 o
   0   0  12        4.92        9.19      2.34 o
   2   0  12        5.11        4.49      1.47 o
   1   1  12        8.37        8.78      1.21 o
   2   1  12       30.26       33.56      1.82 o
   3   1  12       25.93       30.57      2.52 o
   0   2  12        2.49        2.21      1.37 o
   1   2  12       17.08       17.43      1.44 o
   2   2  12       10.73       13.49      1.18 o
   3   2  12        4.57        6.19      1.56 o
   1   3  12        6.28        6.37      1.01 o
   2   3  12        9.91       11.19      1.23 o
   3   3  12       10.26       11.88      2.46 o
   0   4  12       26.97       25.97      2.00 o
   1   4  12       13.06       14.16      1.10 o
   2   4  12        1.27        2.20      0.95 o
   3   4  12       45.11       53.62      3.88 o
   1   5  12        4.93        5.66      0.89 o
   2   5  12        8.54       11.25      1.20 o
   3   5  12       11.41       15.12      1.94 o
   0   6  12       51.29       53.56      2.63 o
   1   6  12        3.91        5.94      1.01 o
   2   6  12        0.50        2.28      1.24 o
   3   6  12       20.15       19.93      2.52 o
   1   7  12        3.78        4.45      0.89 o
   2   7  12       11.54        9.38      1.32 o
   3   7  12        0.78        2.78      1.56 o
   0   8  12       14.06       14.85      1.82 o
   1   8  12       23.12       26.51      1.83 o
   2   8  12       12.24       13.30      1.59 o
   1   9  12        9.98        8.48      1.54 o
   2   9  12        1.68        0.48      2.50 o
   0  10  12       21.91       22.15      4.11 o
   1  10  12       13.95       19.27      4.43 o
   2  10  12        3.53        7.49      3.16 o
 
